# Supplementary material for: Diet quality determinants among manufacturing workers in Brazil: Socio-demographic factors, food choices, and ultra-processed foods
Source: PLoS One. 2026 Jun 17;21(6):e0349760. doi: 10.1371/journal.pone.0349760 (PMC13274845; doi:10.1371/journal.pone.0349760)
Supplement: S1 File — (XLSX) [file pone.0349760.s001.xlsx]

## Sheet: Planilha1
	Survey data				Subjects variables											Diet Quality Index-International	DQI-I Variety			DQI-I Adequacy									DQI-I Moderation						DQI-I Overall balance			Food groups portions											Food Choices Questionnaire
Subject ID	Workers' Food Program beneficiary	Company ID	Sector of activity	Industy size	Age	Sex	Children	Number of children	Married	Education (years)	Income (minimum wages)	Body Mass Index (kg/m2)	Waist circumference (cm)	Cardiovascular risk	Overweight	Total score	Variety score	Food groups	Protein sources	Adequacy score	Vegetable	Fruit	Grains	Fiber	Protein	Iron	Calcuim	Vitamin C	Moderation score	Total fat	Saturated fat	Dietary cholesterol	Sodium	Empty calorie foods	Overall balance score	Macronutrient ratio	Fatty acid ratio	Red meat	Poultry	Fish/seafood	Eggs	All meats	Beans	Dairy	Grains	Fruit	Vegetables	Beans/Dairy	Health
202	yes	2	Textiles	medium	44	female	yes	1	yes	3	1	27.4656	89.35	Very High	Overweight	61	17	12	5	17	1	1	0	3		1	1	5	27	6	6	6	6	3	0	0	0	0	0	0	0	0.8	0.6	0.4	0	0.9	0.6	1	1
204	yes	2	Textiles	medium	47	female	yes	1	yes	2	1	29.5225	98.5	Very High	Overweight	55	17	12	5	17	0	1	1	5	5	3	1	1	21	6	6	6	0	3	0	0	0	0.8	0	0	0	1.6	2.4	0	3.3	0.8	0	2.4	1.16667
205	yes	2	Textiles	medium	53	female	yes	2	no	2	1	25.6739	78.75	Normal	Overweight	50	20	15	5	24	1	5	1	3	5	3	1	5	6	3	0	0	0	3	0	0	0	1.8	0	0	0.6	3.5	1.2	0	1.5	2.3	1.1	1.2	3.16667
206	yes	2	Textiles	medium	40	male	no	0	yes	0	1	35.0556	108.75	Very High	Obesity II	45	17	12	5	19	3	0	1	5	5	3	1	1	9	0	0	6	0	3	0	0	0	0	0	0	0	0.8	2.4	1.1	2.1	0	2.1	3.6	3.83333
208	yes	2	Textiles	medium	48	female	yes	2	yes	3	1	26.067	87.5	High	Overweight	60	20	15	5	22	3	3	1	3	5	1	3	3	18	3	3	6	6	0	0	0	0	0	0	0	0	1.6	0.8	2.3	1.9	1.5	1.7	3.1	1
210	yes	2	Textiles	medium	52	female	yes	1	no	1	1	26.9127	79.75	Normal	Overweight	66	17	12	5	25	0	5	3	5	5	1	1	5	24	6	6	6	6	0	0	0	0	0	0	0	0	0.8	1.2	0.6	3.2	3.1	0	1.8	1.83333
211	yes	2	Textiles	medium	45	female	yes	4	no	1	1	30.1568	94.95	Very High	Obesity I	56	15	12	3	17	5	0	1	1	5	1	1	3	24	3	3	6	6	6	0	0	0	0	0	0	0	0.8	0	1.1	1.1	0	3.5	1.1	2.16667
212	yes	2	Textiles	medium	51	female	yes	1	yes	1	1	26.0863	83.5	High	Overweight	64	17	12	5	27	1	5	0	5	5	3	3	5	18	3	3	6	6	0	2	0	2	0	0	0	0	1.1	1.2	2.1	0	2.5	1.2	3.3	3.83333
213	yes	2	Textiles	medium	52	female	yes	2	yes	2	1	35.8416	99.7	Very High	Obesity II	57	17	12	5	23	0	3	1	5	5	3	1	5	15	3	6	0	3	3	2	0	2	0	0	0	1.5	2.4	1.8	0	2.8	1.7	0	1.8	2.66667
214	yes	2	Textiles	medium	47	female	yes	1	yes	1	1	23.3333	75	Normal	Healthy Weight	40	14	9	5	20	0	1	0	3	5	3	3	5	6	3	3	0	0	0	0	0	0	0	0	0	0.6	1.6	2.4	1.8	0	1.4	0	4.2	1.5
215	yes	2	Textiles	medium	43	female	yes	1	no	1	1	31.8254	95.95	Very High	Obesity I	58	15	12	3	19	0	5	1	1	5	1	1	5	24	6	6	6	6	0	0	0	0	0	0.357895	0.942105	0	1.3	0	0	0.6	2.5	0	0	1
219	yes	2	Textiles	medium	47	female	yes	3	no	2	1	26.1752	84.5	High	Overweight	54	20	15	5	22	3	3	1	1	5	1	3	5	12	3	0	0	6	3	0	0	0	0	0	0	0.7	1.2	0	3.5	1.7	1.9	1.6	3.5	3.83333
220	yes	2	Textiles	medium	28	male	no	0	no	2	1	24.4646	78	Normal	Healthy Weight	44	17	12	5	23	1	0	1	3	5	5	5	3	0	0	0	0	0	0	4	0	4	5.3	0	0	0	5.3	2.9	2.4	4.1	0	1.7	5.3	3.66667
221	yes	2	Textiles	medium	43	male	yes	1	yes	3	1	37.2615	111.23	Very High	Obesity II	67	15	12	3	21	1	0	1	5	5	3	1	5	27	6	6	6	6	3	4	0	4	0	0	0	0	1.9	3.3	0	1.6	0	1	3.3	4
222	yes	2	Textiles	medium	49	male	yes	2	yes	3	1.8	32.6596	106.25	Very High	Obesity I	59	20	15	5	24	3	1	1	5	5	5	1	3	15	3	6	6	0	0	0	0	0	1.3	0	0	0	2	1.5	0	0.9	0.9	3.1	1.5	2.33333
223	yes	2	Textiles	medium	32	female	no	0	no	3	1	21.295	73.25	Normal	Healthy Weight	34	14	9	5	20	0	0	1	3	5	3	3	5	0	0	0	0	0	0	0	0	0	0	0	0	0.6	1.7	1.2	2	2.7	0	0	3.2	1.66667
227	yes	2	Textiles	medium	43	female	yes	1	no	3	1.6	24.504	79.45	Normal	Healthy Weight	66	20	15	5	20	1	1	1	3	5	1	3	5	18	6	6	0	3	3	8	6	2	0	0	0	0.9	1.8	0.8	2.1	1.4	1.8	0.7	3	2.83333
229	yes	2	Textiles	medium	44	male	no	0	no	3	1	33.0578	108.75	Very High	Obesity I	47	17	12	5	19	3	0	1	3	5	5	1	1	9	3	3	3	0	0	2	0	2	2.8	0	0	0	3.9	1.2	0	1	0	2.2	1.2	2.5
230	yes	2	Textiles	medium	39	female	no	0	no	3	1	45.1795	116.5	Very High	Obesity III	63	20	15	5	22	1	3	1	3	5	1	3	5	21	6	6	3	6	0	0	0	0	0	0.189474	0.510526	0.6	1.3	1.2	0.6	1.1	1.4	0.9	1.8	1.66667
231	yes	2	Textiles	medium	44	female	yes	1	no	3	1	40.9428	108.7	Very High	Obesity III	52	17	12	5	17	1	3	0	3	5	1	1	3	18	3	3	0	6	6	0	0	0	0.9	0	0	1.3	2.3	1.9	0	0	1.9	1	1.9	4
233	yes	2	Textiles	medium	53	female	yes	3	no	2	1	34.4764	102	Very High	Obesity I	49	16	15	1	22	1	5	1	1	5	3	1	5	9	0	0	3	3	3	2	0	2	4.2	0	0	0	4.2	0	0	0.9	2	0.6	0	3
234	yes	2	Textiles	medium	31	female	yes	2	no	2	1	32.0724	94.25	Very High	Obesity I	53	12	9	3	14	3	0	0	3	5	1	1	1	27	6	6	6	6	3	0	0	0	0	0	0	0	0.8	1.9	0	0	0	2.6	1.9	2
235	yes	2	Textiles	medium	44	female	yes	2	yes	3	1	26.3672	91.55	Very High	Overweight	50	20	15	5	18	1	5	1	3	5	1	1	1	12	3	3	0	3	3	0	0	0	0	0	0	0.6	2	1.2	1.1	1.5	2	0.9	2.3	1
236	yes	2	Textiles	medium	50	male	yes	4	yes	2	1	24.6832	88.65	Normal	Healthy Weight	53	15	12	3	23	5	0	1	5	5	5	1	1	15	3	3	6	0	3	0	0	0	0	0	0	0	2.6	4.2	0	2.8	0	6.6	4.2	1
237	yes	2	Textiles	medium	33	female	no	0	yes	3	1	25.1039	76.5	Normal	Overweight	37	17	12	5	17	1	0	1	3	5	1	5	1	3	3	0	0	0	0	0	0	0	0	0	0	0.6	2.3	0	1.7	0.9	0	1.7	1.7	1
238	yes	2	Textiles	medium	32	female	yes	1	yes	3	1	19.3111	66.15	Normal	Healthy Weight	48	17	12	5	17	3	0	3	3	5	1	1	1	12	3	6	0	3	0	2	0	2	0	0	0	1.2	2.1	1.2	0	3.1	0	1.9	1.2	3.33333
239	yes	2	Textiles	medium	50	male	no	0	yes	2	1.5	25.8883	91.9	Normal	Overweight	56	15	12	3	23	1	0	1	5	5	5	1	5	18	3	6	6	3	0	0	0	0	2.4	0	0	0	2.4	2.4	0	1.3	0	0.7	2.4	3.66667
240	yes	2	Textiles	medium	46	female	yes	3	yes	2	1	25.4501	91.1	Very High	Overweight	41	17	12	5	15	0	1	1	3	5	1	1	3	9	3	3	0	3	0	0	0	0	0	0	0	0.6	2	1.8	1.8	2.9	0.9	0	3.6	2.66667
241	yes	2	Textiles	medium	27	female	no	0	yes	3	1.6	25.4913	76.7	Normal	Overweight	45	15	12	3	17	5	0	1	3	5	1	1	1	9	3	0	3	3	0	4	0	4	0	0	0	0	2.3	1.2	0	1.6	0	7.8	1.2	1
242	yes	2	Textiles	medium	29	female	yes	2	no	3	1	21.7914	70.25	Normal	Healthy Weight	35	17	12	5	15	1	1	0	3	5	3	1	1	3	0	3	0	0	0	0	0	0	0.7	0	0	1.9	2.6	1.2	0	0	0.6	1.7	1.2	2.16667
243	yes	2	Textiles	medium	52	male	yes	3	yes	2	1.3	21.542	77.75	Normal	Healthy Weight	52	18	15	3	24	5	1	1	5	5	5	1	1	6	0	0	6	0	0	4	0	4	0	0	0	0	0.8	4.1	0	2.9	0.6	4.3	4.1	2.66667
244	yes	2	Textiles	medium	33	female	yes	2	yes	3	1	26.7229	90.1	Very High	Overweight	33	11	6	5	13	0	0	0	3	5	3	1	1	9	0	3	6	0	0	0	0	0	0	0	0	0	1	2.4	0.6	0	0	0	3	2.5
245	yes	2	Textiles	medium	30	female	yes	1	no	3	1	24.5852	76.45	Normal	Healthy Weight	40	20	15	5	20	1	1	1	3	5	3	3	3	0	0	0	0	0	0	0	0	0	0	0	0	1.3	2.2	2.4	0	3.7	0.8	0.6	2.4	1.83333
246	yes	2	Textiles	medium	36	female	yes	1	yes	2	1	24.6987	72	Normal	Healthy Weight	73	20	15	5	22	1	1	1	5	5	1	3	5	27	6	6	6	3	6	4	0	4	0	0	0	0	2	1.2	2.5	0.7	0.6	1.7	3.7	2.5
247	yes	2	Textiles	medium	40	female	yes	3	yes	1	1.9	34.9636	104.75	Very High	Obesity I	38	14	9	5	18	0	0	1	3	5	3	3	3	6	0	3	0	0	3	0	0	0	0	0	0	2.5	3.3	1.2	2	1.8	0	0	3.2	2.83333
301	no	3	Aliments	medium	31	female	yes	3	yes	2	1	26.2864	77.8	Normal	Overweight	43	15	12	3	13	1	0	1	3	5	1	1	1	15	3	6	6	0	0	0	0	0	0.8	0	0	0	0.8	1.2	0	1.9	0	0.7	1.2	1.83333
302	no	3	Aliments	medium	45	female	yes	2	no	2	1	31.7261	94	Very High	Obesity I	52	15	12	3	11	1	0	1	1	5	1	1	1	24	6	6	6	6	0	2	0	2	0	0	0	0	0.8	1.2	0	0.6	0	0.5	1.2	2
303	no	3	Aliments	medium	36	female	yes	1	no	3	1	26.6784	94.2	Very High	Overweight	48	10	9	1	16	0	0	1	3	5	1	1	5	18	3	6	6	0	3	4	0	4	0	0	0	0	1.5	0	0	3.3	0	0	0	1.5
306	no	3	Aliments	medium	50	female	yes	4	no	1	1	34.9636	110.3	Very High	Obesity I	66	20	15	5	22	1	5	1	3	5	1	1	5	24	6	6	0	6	6	0	0	0	0	0.189474	0.510526	1.4	2.1	1.8	0.5	0.9	2.7	0.7	2.4	1.83333
307	no	3	Aliments	medium	31	female	yes	2	yes	2	1	25.1552	75.65	Normal	Overweight	64	17	12	5	23	0	3	1	5	5	1	3	5	24	6	6	6	6	0	0	0	0	0	1.13158	0.468421	0	1.6	1.6	1.4	0.6	1.3	0	3.1	3.33333
309	no	3	Aliments	medium	49	female	yes	3	no	1	1	30.5489	90.75	Very High	Obesity I	60	17	12	5	15	3	0	1	3	5	1	1	1	24	6	6	6	6	0	4	4	0	0	0	0	0	0.7	0.9	0.9	0.6	0	2.6	1.8	1.5
311	no	3	Aliments	medium	53	female	no	0	no	3	1	29.5874	98.5	Very High	Overweight	53	17	12	5	27	0	5	3	1	5	5	3	5	9	3	0	0	3	3	0	0	0	1.9	0	0	1	2.9	0	2.1	3	2.6	0	2.1	4
313	no	3	Aliments	medium	35	female	yes	3	no	2	1	26.7481	86.25	High	Overweight	57	17	12	5	23	3	0	3	5	5	3	3	1	15	3	3	6	0	3	2	2	0	1.3	0	0.0684211	0	1.3	1.7	2.1	7.5	0	3.1	3.7	2
334	no	3	Aliments	medium	51	female	yes	4	yes	2	1	29.9775	96.8	Very High	Overweight	33	11	6	5	13	0	0	0	3	5	3	1	1	9	0	3	3	3	0	0	0	0	0	0	0	0	0.7	1.2	0.6	0	0	0	1.8	1.16667
337	no	3	Aliments	medium	41	female	yes	2	no	3	1	23.0696	79	Normal	Healthy Weight	45	17	12	5	19	1	0	1	5	5	3	3	1	9	0	0	6	3	0	0	0	0	1.8	0	0	0	1.8	2.8	1.4	1.2	0	1.3	4.2	3
339	no	3	Aliments	medium	32	male	yes	1	yes	4	2.1	25.4779	83.4	Normal	Overweight	57	17	12	5	25	1	3	0	5	5	3	3	5	15	3	0	6	6	0	0	0	0	0	0	0	0	0.5	2.3	2.1	0	1.4	0.6	4.4	3.33333
340	no	3	Aliments	medium	29	female	yes	1	yes	3	1.5	35.0293	105.25	Very High	Obesity II	41	10	9	1	16	0	0	1	3	5	1	1	5	15	0	3	6	6	0	0	0	0	1.2	0	0	0	1.2	0	0	3.5	0	0	0	2.5
341	no	3	Aliments	medium	28	female	no	0	no	3	1.5	25.1968	76.4	Normal	Overweight	44	20	15	5	22	1	1	1	5	5	3	1	5	0	0	0	0	0	0	2	0	2	2.4	0	0	1.3	3.8	1.5	0	3.7	1.2	0.6	1.5	2.83333
342	no	3	Aliments	medium	28	female	yes	1	no	2	1	29.3623	97.75	Very High	Overweight	50	15	12	3	17	1	0	3	5	5	1	1	1	18	3	6	6	0	3	0	0	0	0	0	0	0	1.1	1.6	0	4.5	0	1.1	1.6	1
343	no	3	Aliments	medium	34	female	yes	3	yes	2	1	39.2924	106.95	Very High	Obesity II	49	17	12	5	15	1	0	1	5	5	1	1	1	15	3	3	6	3	0	2	2	0	0	0	0	0	0.5	2.8	1	0.6	0	0.7	3.7	2
344	no	3	Aliments	medium	43	female	yes	1	yes	2	1	34.8455	107.3	Very High	Obesity I	52	17	12	5	13	0	1	1	3	5	1	1	1	18	6	3	3	3	3	4	4	0	0	0	0	0.6	1.2	0.9	1.2	2.7	0.6	0	2.1	2
345	no	3	Aliments	medium	32	female	yes	1	yes	3	1	34.4641	107.3	Very High	Obesity I	60	20	15	5	24	1	1	1	5	5	5	1	5	12	3	6	0	0	3	4	0	4	0	0	0	1.9	3.2	3.3	0	1	1.1	0.9	3.3	1
346	no	3	Aliments	medium	38	female	yes	4	no	1	1	33.6475	94.65	Very High	Obesity I	35	14	9	5	12	0	0	1	3	5	1	1	1	9	3	6	0	0	0	0	0	0	0	0	0	0.6	1.6	1.8	0	2.9	0	0	1.8	2.83333
347	no	3	Aliments	medium	53	female	yes	5	yes	2	1	30.7077	98.5	Very High	Obesity I	44	17	12	5	21	3	0	1	5	5	5	1	1	6	3	3	0	0	0	0	0	0	1.2	0	0	0.6	2.3	2.8	0.8	0.8	0	2.4	3.5	2
502	no	5	Aliments	small	23	male	no	0	no	4	2.7	24.4565	81.05	Normal	Healthy Weight	59	18	15	3	28	3	1	1	5	5	5	3	5	9	3	3	0	0	3	4	0	4	1.5	0	0	0	1.5	3.3	0	1.6	0.9	2.9	3.3	3.5
503	no	5	Aliments	small	29	male	no	0	no	2	1.1	24.7859	82.4	Normal	Healthy Weight	44	17	12	5	19	1	0	1	5	5	3	1	3	6	3	3	0	0	0	2	0	2	0	0	0	0.6	0.6	1.6	0.5	1.3	0	1.8	2.2	4
504	no	5	Aliments	small	33	female	no	0	no	2	1	23.091	73	Normal	Healthy Weight	48	17	12	5	13	1	0	1	3	5	1	1	1	18	3	6	6	3	0	0	0	0	0	0.731579	0.468421	0	1.2	1.6	0	0.6	0	0.9	1.6	4
511	no	5	Aliments	small	39	male	no	0	no	0	1	20.519	74.1	Normal	Healthy Weight	52	12	9	3	16	0	0	1	3	5	5	1	1	18	3	6	6	3	0	6	2	4	0	0	0	0	1.1	1.6	0	0.6	0	0	1.6	2.83333
513	no	5	Aliments	small	39	male	no	0	no	1	1	22.2151	75.65	Normal	Healthy Weight	57	15	12	3	19	3	0	1	5	5	3	1	1	21	6	6	6	3	0	2	0	2	0	0	0	0	2.2	3.3	0	1.2	0	1.6	3.3	1.83333
514	no	5	Aliments	small	39	male	yes	2	no	1	1.2	25.0616	90.3	Normal	Overweight	43	15	12	3	17	1	0	1	5	5	3	1	1	9	0	3	6	0	0	2	0	2	2.6	0	0	0	2.6	2.5	0	2.2	0	0.8	2.5	3
515	no	5	Aliments	small	41	male	yes	3	yes	3	2.3	27.5482	85.35	Normal	Overweight	51	15	12	3	21	1	0	1	5	5	5	1	3	15	3	6	6	0	0	0	0	0	1.5	0	0	0	1.5	1.6	0	2.4	0	1.3	1.6	3
516	no	5	Aliments	small	25	male	no	0	yes	3	1.3	24.6069	81.5	Normal	Healthy Weight	54	20	15	5	26	1	3	1	5	5	5	1	5	6	3	3	0	0	0	2	0	2	2	0	0	0.7	4.3	1.3	0	0.6	2.5	1.4	1.3	3.66667
518	no	5	Aliments	small	29	female	no	0	yes	2	1	27.439	85.5	High	Overweight	27	12	9	3	12	1	0	0	3	5	1	1	1	3	0	3	0	0	0	0	0	0	0	0	0	1.2	1.2	0.8	0	0	0	1.4	0.8	3.5
527	no	5	Aliments	small	39	male	yes	1	no	1	1	18.9555	68.5	Normal	Healthy Weight	59	17	12	5	21	1	0	1	5	5	5	1	3	21	6	6	6	0	3	0	0	0	0	1.5579	0.942105	0	2.5	3.3	0.7	2.6	0	1	4	3.5
528	no	5	Aliments	small	39	male	yes	5	yes	2	1	33.0946	99	High	Obesity I	47	17	12	5	19	1	0	1	3	5	5	3	1	9	3	6	0	0	0	2	0	2	0	1.08947	1.41053	0	2.5	2.5	0	1.3	0	0.6	2.5	3
529	no	5	Aliments	small	37	male	yes	3	yes	2	1.3	33.3672	106.25	Very High	Obesity I	57	18	15	3	22	1	1	1	5	5	5	1	3	9	3	6	0	0	0	8	4	4	0	0	0	1.2	1.2	8.3	0	2.7	1.3	2.2	8.3	2
530	no	5	Aliments	small	32	male	yes	1	yes	2	1.1	24.9135	81	Normal	Healthy Weight	50	17	12	5	21	1	0	1	5	5	5	1	3	12	3	6	0	0	3	0	0	0	0	0.815789	0.684211	1.2	2.7	3.3	0	1.3	0	1.4	3.3	3.83333
531	no	5	Aliments	small	48	male	yes	2	yes	1	1	19.7232	73	Normal	Healthy Weight	55	15	12	3	15	1	0	1	3	5	3	1	1	21	6	6	6	3	0	4	0	4	1.3	0	0	0	1.3	1.6	0	1.5	0	0.6	1.6	3.66667
532	no	5	Aliments	small	47	male	yes	3	yes	1	1.1	27.6125	90.75	Normal	Overweight	59	17	12	5	19	1	0	1	5	5	5	1	1	21	6	6	6	0	3	2	0	2	0	0.857895	0.242105	0	1.1	4.1	0	1.9	0	1.9	4.1	2.33333
534	no	5	Aliments	small	36	female	yes	1	yes	4	2.3	19.8828	74.75	Normal	Healthy Weight	30	17	12	5	13	1	0	1	1	5	3	1	1	0	0	0	0	0	0	0	0	0	2.1	0.678947	0.321053	0	3.1	0	0	1.9	0	0.9	0	3.66667
535	no	5	Aliments	small	36	male	yes	2	no	1	1	20.6207	73.3	Normal	Healthy Weight	30	12	9	3	18	0	0	1	5	5	5	1	1	0	0	0	0	0	0	0	0	0	8.1	0	0	0	8.1	1.6	0	1.9	0	0	1.6	2.83333
537	no	5	Aliments	small	24	male	yes	1	no	3	1.2	18.476	74.4	Normal	Underweight	53	17	12	5	19	1	0	1	3	5	5	1	3	15	3	3	6	3	0	2	0	2	1.9	0	0	0	2.5	1.6	0	1.2	0	0.7	1.6	2.16667
538	no	5	Aliments	small	22	male	yes	1	no	1	1.1	25.7999	83.55	Normal	Overweight	59	18	15	3	24	1	1	1	5	5	5	1	5	15	3	6	6	0	0	2	2	0	0	0	0	0	2	4.9	0	1.1	0.6	1.3	4.9	3.5
539	no	5	Aliments	small	18	male	yes	1	no	1	1	20.8326	71.65	Normal	Healthy Weight	55	18	15	3	22	3	3	1	5	5	3	1	1	15	3	6	6	0	0	0	0	0	0.7	0	0	0	0.7	1.6	0	2.6	1.5	1.5	1.6	2.5
540	no	5	Aliments	small	20	male	no	0	yes	2	1.1	23.0152	78	Normal	Healthy Weight	56	15	12	3	23	1	0	1	5	5	5	1	5	18	6	6	6	0	0	0	0	0	0	0	0	0	0.5	6.6	0	3.1	0	1.7	6.6	3.33333
541	no	5	Aliments	small	20	female	no	0	no	3	1	28.8856	84.5	High	Overweight	49	12	9	3	16	0	0	1	3	5	1	1	5	21	3	6	6	3	3	0	0	0	0	0	0	0	1.5	1.6	0	1.3	0	0	1.6	2.16667
542	no	5	Aliments	small	43	female	yes	2	yes	1	1	20.6396	71.05	Normal	Healthy Weight	49	13	12	1	13	1	0	1	3	5	1	1	1	21	6	6	6	0	3	2	2	0	0	0	0	0	0	0	1	2.6	0	0.6	1	3.5
543	no	5	Aliments	small	22	male	no	0	no	3	1	22.9138	79.25	Normal	Healthy Weight	41	12	9	3	20	0	0	1	3	5	3	5	3	9	0	0	6	0	3	0	0	0	0	0	0	0	0	1.6	7.8	0.6	0	0	9.4	3.66667
544	no	5	Aliments	small	26	female	no	0	yes	4	1.3	28.0853	86.95	High	Overweight	29	14	9	5	12	0	0	1	1	5	3	1	1	3	0	3	0	0	0	0	0	0	1.7	1.16842	0.531579	1.2	4.6	0	0.7	1	0	0	0.7	2.83333
545	no	5	Aliments	small	29	female	yes	1	yes	3	1.5	22.5861	76.3	Normal	Healthy Weight	30	14	9	5	16	1	0	0	5	5	1	1	3	0	0	0	0	0	0	0	0	0	1.4	0	0	0.6	2.6	1.6	0	0	0	1.4	1.6	3.16667
546	no	5	Aliments	small	29	male	yes	2	no	1	1	30.0378	98.55	High	Obesity I	61	20	15	5	26	1	1	3	5	5	5	3	3	15	6	6	3	0	0	0	0	0	0.5	0.657895	0.942105	0	2.1	3.3	2.2	5.5	0.6	1.8	5.4	2.83333
601	no	6	Aliments	medium	39	male	yes	2	yes	2	2.4	20.4835	78.4	Normal	Healthy Weight	34	11	6	5	23	0	0	0	5	5	5	5	3	0	0	0	0	0	0	0	0	0	6.7	0	0	0	6.7	1.8	2.5	0	0	0	4.3	1
603	no	6	Aliments	medium	23	male	no	0	yes	3	1.3	25.0173	83.15	Normal	Overweight	49	13	12	1	23	1	1	0	5	5	5	1	5	9	3	6	0	0	0	4	0	4	0	0	0	0	4.6	0	0	0	0.8	1.1	0	3
607	no	6	Aliments	medium	26	male	no	0	yes	2	1.1	24.281	80.2	Normal	Healthy Weight	43	17	12	5	17	3	0	1	3	5	3	1	1	9	0	3	6	0	0	0	0	0	0	0	0	0	2.2	1.9	1.4	1.2	0	2.8	3.3	3.33333
612	no	6	Aliments	medium	24	male	yes	1	yes	3	1.5	24.8724	82.1	Normal	Healthy Weight	45	14	9	5	20	1	0	0	5	5	5	3	1	9	3	0	6	0	0	2	2	0	0	0	0	0	1.4	2.8	2.5	0	0	0.7	5.3	1.16667
613	no	6	Aliments	medium	24	male	no	0	yes	2	1.2	22.3094	74.7	Normal	Healthy Weight	57	20	15	5	22	1	1	1	5	5	5	3	1	15	3	3	3	0	6	0	0	0	0.5	0	0	0	1.6	2.1	4.9	0.6	0.5	2.1	7	2.5
614	no	6	Aliments	medium	25	male	no	0	no	3	1.4	28.3599	88.1	Normal	Overweight	47	17	12	5	25	0	1	1	5	5	5	5	3	3	0	0	0	0	3	2	0	2	0	0	0	0	2.3	0.9	15.7	4	0.6	0	16.7	2.33333
618	no	6	Aliments	medium	26	male	yes	2	yes	2	1.7	30.4134	99.4	High	Obesity I	59	17	12	5	23	3	0	1	5	5	3	1	5	15	3	6	6	0	0	4	0	4	0	1.58947	0.510526	0	2.1	2.3	0.5	3	0	3.2	2.8	2.66667
619	no	6	Aliments	medium	30	male	no	0	yes	2	1.4	29.539	102.75	Very High	Overweight	53	17	12	5	17	1	0	1	3	5	3	1	3	15	3	6	6	0	0	4	0	4	1.3	0	0	0	2.7	1.6	0	3.1	0	1.8	1.6	3.16667
622	no	6	Aliments	medium	50	male	yes	3	yes	2	1.5	31.6839	99.5	High	Obesity I	58	18	15	3	24	1	3	1	5	5	5	1	3	12	3	6	3	0	0	4	0	4	0	0	0	0	3.9	1.8	0	1.9	2.2	0.7	1.8	2.66667
623	no	6	Aliments	medium	41	male	no	0	yes	2	1.2	25.6055	82.7	Normal	Overweight	69	18	15	3	26	3	3	1	5	5	3	1	5	21	6	6	6	3	0	4	0	4	0	0	0	0	2.6	1.4	0	1.9	1.2	1.6	1.4	3
625	no	6	Aliments	medium	23	male	no	0	no	3	1	23.7335	74.25	Normal	Healthy Weight	57	20	15	5	28	1	3	1	5	5	5	3	5	9	3	6	0	0	0	0	0	0	0	0	0	2.8	7.8	1.2	1.5	3.5	2.1	1.4	2.7	4
628	no	6	Aliments	medium	24	female	no	0	no	4	1	27.6249	85.05	High	Overweight	38	17	12	5	15	3	0	1	3	5	1	1	1	6	0	0	6	0	0	0	0	0	2.2	0	0	0	3.7	1.1	0	1.4	0	2.1	1.1	3.66667
629	no	6	Aliments	medium	24	female	no	0	yes	3	1	23.1489	73.25	Normal	Healthy Weight	45	17	12	5	19	3	0	1	5	5	1	1	3	9	3	3	3	0	0	0	0	0	1.4	0	0	0	3.9	2.8	0	1.5	0	2.7	2.8	2.33333
632	no	6	Aliments	medium	30	male	yes	1	yes	3	1.1	30.9224	104.3	Very High	Obesity I	46	17	12	5	17	1	0	1	5	5	3	1	1	12	3	0	6	0	3	0	0	0	1.4	0	0	0	2.9	3.3	1.1	2.6	0	0.8	4.4	2.66667
638	no	6	Aliments	medium	32	female	yes	2	no	3	1	25.9325	83.2	High	Overweight	40	9	6	3	11	0	0	0	3	5	1	1	1	18	3	6	6	3	0	2	0	2	0	0	0	0	0.5	0.9	0	0	0	0	0.9	2
643	no	6	Aliments	medium	27	female	yes	2	yes	3	2	19.2635	70.3	Normal	Healthy Weight	38	17	12	5	15	1	0	1	5	5	1	1	1	6	0	3	3	0	0	0	0	0	0	0	0	0	2.4	1.6	2.1	4.3	0	1.9	3.8	1.83333
644	no	6	Aliments	medium	34	male	no	0	no	4	1.9	25.8174	94.65	High	Overweight	55	20	15	5	30	1	3	1	5	5	5	5	5	3	3	0	0	0	0	2	2	0	0	0	0	0.7	2.1	3.3	3.7	1.2	2.4	1.1	6.9	3
645	no	6	Aliments	medium	29	female	no	0	no	4	1.8	22.4743	71.05	Normal	Healthy Weight	43	20	15	5	20	1	1	1	3	5	1	3	5	3	3	0	0	0	0	0	0	0	0	0	0	0.6	2.6	1.4	1.2	1.6	0.8	0.7	2.5	2.5
646	no	6	Aliments	medium	30	female	no	0	no	6	2	24.3903	79.7	Normal	Healthy Weight	46	17	12	5	21	1	1	0	3	5	3	3	5	6	3	0	0	3	0	2	0	2	0	0	0	0	1.4	0.9	3.9	0	1.2	0.9	4.8	2.66667
647	no	6	Aliments	medium	32	female	no	0	yes	4	2	31.3058	96	Very High	Obesity I	44	12	9	3	16	0	1	0	3	5	1	1	5	12	3	3	0	0	6	4	0	4	0	0	0	0.7	1.8	0	0	0	0.9	0	0	3
648	no	6	Aliments	medium	36	female	no	0	yes	3	1	28.0661	85.3	High	Overweight	43	17	12	5	17	1	0	1	5	5	3	1	1	9	0	3	6	0	0	0	0	0	0.9	0	0	0	2.4	3.5	0	1.2	0	1.1	3.5	1.33333
649	no	6	Aliments	medium	27	female	no	0	no	4	1	20.8984	72.4	Normal	Healthy Weight	37	11	6	5	17	0	0	0	3	5	3	5	1	9	3	0	6	0	0	0	0	0	0	0	0	0	1.4	1.4	5.4	0	0	0	6.8	2.33333
650	no	6	Aliments	medium	23	female	yes	1	yes	3	1.2	18.2726	64	Normal	Underweight	52	17	12	5	17	1	0	1	5	5	3	1	1	18	6	6	6	0	0	0	0	0	0.8	0	0	0	1.5	3.7	0	1.2	0	1.1	3.7	2.33333
651	no	6	Aliments	medium	29	female	no	0	no	5	1.7	17.337	70.5	Normal	Underweight	47	17	12	5	21	1	1	0	3	5	3	3	5	9	3	0	6	0	0	0	0	0	1.9	0	0	0	1.9	1.9	1.7	0	1	0.5	3.6	2.83333
701	no	7	Textiles	medium	45	female	yes	1	yes	3	1.2	25.64	83.1	High	Overweight	56	17	12	5	23	1	5	0	3	5	1	3	5	12	3	3	0	3	3	4	2	2	0	0	0	0.7	1.4	0	3.3	0	2	1.2	3.3	2.33333
702	no	7	Textiles	medium	53	female	yes	1	yes	2	1	35.2001	104.1	Very High	Obesity II	49	17	12	5	15	1	0	1	3	5	3	1	1	15	3	6	3	3	0	2	2	0	0	0.447368	0.252632	0.6	1.3	0.9	0.6	0.9	0	1.4	1.6	2.83333
703	no	7	Textiles	medium	62	female	yes	3	no	3	1	25.3183	89.55	Very High	Overweight	42	15	12	3	15	0	3	1	1	5	3	1	1	12	3	6	0	3	0	0	0	0	1.9	0	0	1.2	3.1	0	0	2	1.2	0	0	1
705	no	7	Textiles	medium	59	female	yes	2	yes	1	2	27.7902	89.9	Very High	Overweight	44	14	9	5	18	0	0	1	5	5	5	1	1	12	3	3	6	0	0	0	0	0	0.8	0	0	0	2.4	4.1	2	0.6	0	0	6.1	1
707	no	7	Textiles	medium	52	female	yes	4	yes	1	1	25.2444	82.4	High	Overweight	54	20	15	5	22	1	3	1	5	5	5	1	1	12	3	3	6	0	0	0	0	0	1.4	0	0	0	1.4	2.2	0.7	2.1	1.1	0.6	2.9	3.66667
708	no	7	Textiles	medium	52	female	no	0	yes	2	1	22.3121	80.8	High	Healthy Weight	57	15	12	3	21	3	0	1	5	5	5	1	1	21	6	6	6	3	0	0	0	0	0	0	0	0	1.3	3.1	0	1.8	0	1.5	3.1	3
709	no	7	Textiles	medium	49	female	no	0	no	1	1	25.5183	81.3	High	Overweight	35	14	9	5	10	0	0	1	1	5	1	1	1	9	3	0	6	0	0	2	2	0	1	0	0	0	1.7	0.9	0.6	0.7	0	0	1.5	3
712	no	7	Textiles	medium	29	male	no	0	no	1	1	33.2735	109.85	Very High	Obesity I	57	20	15	5	20	1	1	1	5	5	5	1	1	15	3	3	6	0	3	2	2	0	0.6	0	0	0	1.6	4.6	1.1	4	0.6	1.3	5.8	1.5
714	no	7	Textiles	medium	51	female	yes	1	no	1	1	21.1773	73	Normal	Healthy Weight	41	14	9	5	12	0	0	1	1	5	3	1	1	15	0	0	6	6	3	0	0	0	0.8	0	0	0	1.5	0.8	0.7	1.1	0	0	1.5	3.16667
716	no	7	Textiles	medium	48	female	no	0	yes	1	1	27.1991	81	High	Overweight	47	12	9	3	26	0	5	0	5	5	1	5	5	9	0	0	6	0	3	0	0	0	0	0	0	0	0	1.6	5	0	5	0	6.6	1.16667
717	no	7	Textiles	medium	37	female	yes	1	yes	2	1	23.7188	71	Normal	Healthy Weight	52	10	9	1	24	0	5	0	5	5	1	3	5	18	0	0	6	6	6	0	0	0	0	0	0	0	0	0	3.2	0	2.2	0	3.2	3.66667
723	no	7	Textiles	medium	50	female	yes	1	yes	2	1	33.9433	101.4	Very High	Obesity I	34	12	9	3	14	0	0	1	3	5	1	3	1	6	0	0	6	0	0	2	0	2	0	0	0	0	0	0.9	2.1	0.6	0	0	3	1.5
725	no	7	Textiles	medium	45	female	no	0	yes	2	1	23.1533	81.95	High	Healthy Weight	52	15	12	3	19	0	3	1	3	5	1	1	5	18	3	3	3	6	3	0	0	0	0	0	0	0	1.4	0	2.1	1.7	1	0	2.1	2.66667
727	no	7	Textiles	medium	60	female	yes	5	no	1	3.6	27.9133	90.1	Very High	Overweight	58	13	12	1	17	0	5	1	3	5	1	1	1	18	3	3	6	6	0	10	6	4	0	0	0	0	0	0	2.4	0.9	2.3	0	2.4	1
728	no	7	Textiles	medium	49	female	yes	2	yes	2	1	23.4483	76	Normal	Healthy Weight	44	13	12	1	17	0	5	1	1	5	1	1	3	12	3	6	0	3	0	2	2	0	0	0	0	1.6	1.6	0	0	0.9	3.8	0	0	2.33333
729	no	7	Textiles	medium	48	female	no	0	no	1	1	24.3103	85.5	High	Healthy Weight	45	15	12	3	21	0	5	1	3	5	1	1	5	9	0	3	0	3	3	0	0	0	0	0	0	0.6	1.5	0	0	2.4	2.8	0	0	3.16667
732	no	7	Textiles	medium	43	female	yes	2	no	2	1	26.1137	86.5	High	Overweight	38	17	12	5	15	1	0	1	3	5	1	1	3	6	3	3	0	0	0	0	0	0	0	0	0	1.2	3.6	1.2	0	0.8	0	0.6	1.2	2.16667
734	no	7	Textiles	medium	59	female	yes	3	yes	2	1	26.2252	91.3	Very High	Overweight	54	17	12	5	21	1	1	0	3	5	3	3	5	12	3	3	0	6	0	4	2	2	0	0.91579	0.28421	0.7	1.9	1.6	0.9	0	0.5	0.9	2.5	2.66667
735	no	7	Textiles	medium	61	female	yes	2	no	2	1	42.5684	119.1	Very High	Obesity III	41	12	9	3	20	0	3	0	3	5	3	1	5	9	0	3	3	3	0	0	0	0	0	0	0	0	1.3	0.9	0	0	1.7	0	0.9	2.66667
736	no	7	Textiles	medium	51	female	yes	2	yes	1	1	31.6972	102.3	Very High	Obesity I	49	14	9	5	26	0	3	0	5	5	5	3	5	9	3	3	0	0	3	0	0	0	1.1	1.02105	0.378947	0	2.5	1.2	1.1	0	2.9	0	2.3	3
737	no	7	Textiles	medium	40	female	no	0	no	2	1	28.8866	89.5	Very High	Overweight	44	13	12	1	19	0	3	1	3	5	1	1	5	12	0	3	6	3	0	0	0	0	0	0	0	0.6	0.6	0	0	1.5	1	0	0	1.66667
738	no	7	Textiles	medium	55	female	yes	1	yes	2	1	26.2269	92	Very High	Overweight	49	10	9	1	11	0	0	1	1	5	3	1	0	24	6	6	6	6	0	4	4	0	0	0	0	0	0	0	0.5	0.7	0	0	0.5	1.66667
739	no	7	Textiles	medium	47	female	yes	2	yes	1	1	39.5618	112.5	Very High	Obesity II	47	20	15	5	18	1	3	1	3	5	1	1	3	9	0	0	6	0	3	0	0	0	1.5	0	0	0	1.5	0.8	1.5	0.6	1.6	1.1	2.3	3
801	no	8	Textiles	small	42	male	yes	1	yes	1	1	32.5103	112.75	Very High	Obesity I	38	10	9	1	10	0	0	1	1	5	1	1	1	18	0	0	6	6	6	0	0	0	0	0	0	0	0	0	1	1.1	0	0	1	3.83333
807	no	8	Textiles	small	28	male	no	0	no	4	1.5	36.5398	98.5	High	Obesity II	35	14	9	5	18	0	0	1	3	5	5	3	1	3	0	0	3	0	0	0	0	0	1.2	0	0	0	1.7	1.9	2.1	0.6	0	0	4	2
809	no	8	Textiles	small	42	female	yes	3	no	3	1	31.2455	95	Very High	Obesity I	32	14	9	5	12	0	0	1	1	5	3	1	1	6	0	0	0	6	0	0	0	0	1.4	0	0	0	3	0	2.1	3	0	0	2.1	3.5
812	no	8	Textiles	small	65	male	yes	4	yes	3	2.9	21.8007	79.25	Normal	Healthy Weight	41	20	15	5	18	1	1	1	3	5	3	3	1	3	0	0	0	3	0	0	0	0	0	0.257895	0.742105	0.7	1.6	0	2.2	0.9	0.9	0.9	2.2	3.66667
813	no	8	Textiles	small	59	female	no	0	no	3	3.1	30.0219	99.65	Very High	Obesity I	49	14	9	5	20	0	3	0	3	5	5	1	3	15	3	3	6	3	0	0	0	0	1.5	0	0	0	2.2	0.8	0.5	0	1.9	0	1.3	1
814	no	8	Textiles	small	22	female	no	0	no	3	1.2	21.3995	66.75	Normal	Healthy Weight	43	14	9	5	20	1	0	0	5	5	1	3	5	9	3	0	6	0	0	0	0	0	1.5	0	0	0	1.5	1.9	2.4	0	0	1	4.2	2.83333
816	no	8	Textiles	small	52	male	yes	2	no	2	5.3	31.5886	107	Very High	Obesity I	36	14	9	5	20	1	0	0	3	5	5	3	3	0	0	0	0	0	0	2	0	2	4	0.189474	0.510526	0.6	5.3	0	1	0	0	1.3	1	3.5
818	no	8	Textiles	small	25	female	yes	1	yes	3	0.9	22.1594	77.65	Normal	Healthy Weight	42	15	12	3	19	1	0	1	3	5	3	1	5	6	3	3	0	0	0	2	2	0	1.1	0	0	0	2.7	0	0	2.4	0	1.4	0	1.33333
821	no	8	Textiles	small	36	male	yes	5	yes	2	1.1	31.7647	107.6	Very High	Obesity I	43	14	9	5	18	0	0	1	3	5	5	1	3	9	3	3	3	0	0	2	2	0	0.6	0	0	0	1.5	0	0.8	3.7	0	0	0.8	3
822	no	8	Textiles	small	24	female	yes	1	no	3	1	31.2	92.25	Very High	Obesity I	41	12	9	3	14	0	3	0	3	5	1	1	1	15	0	3	6	6	0	0	0	0	1.2	0	0	0	1.2	1.9	0	0	1.3	0	1.9	1.83333
823	no	8	Textiles	small	39	female	yes	2	no	3	1	24.6826	77.5	Normal	Healthy Weight	45	17	12	5	19	0	3	3	3	5	1	3	1	9	3	0	0	6	0	0	0	0	0	0	0	0.7	1.4	0	2.8	3.5	1.2	0	2.8	3.66667
827	no	8	Textiles	small	38	female	yes	2	yes	3	1	27.1191	84.6	High	Overweight	45	10	9	1	10	0	0	1	1	5	1	1	1	21	3	6	6	6	0	4	4	0	1.2	0	0	0	1.2	0	0	5	0	0	0	3.5
829	no	8	Textiles	small	34	male	yes	2	yes	3	2.2	34.4291	111.9	Very High	Obesity I	63	16	15	1	30	5	5	1	5	5	3	1	5	15	3	3	6	0	3	2	2	0	0	0	0	0	0	3.5	0	1.8	3.3	15.7	3.5	1
834	no	8	Textiles	small	31	female	no	0	yes	4	1	21.4908	70	Normal	Healthy Weight	44	15	12	3	21	1	0	1	5	5	5	3	1	6	3	0	3	0	0	2	0	2	2.3	0	0	0	2.3	5	0	0.9	0	0.8	5	3
840	no	8	Textiles	small	22	female	no	0	no	3	1	24.4752	73.2	Normal	Healthy Weight	46	15	12	3	23	0	1	1	5	5	3	3	5	6	3	3	0	0	0	2	2	0	0	0	0	0	2.2	1.9	0	0.8	1.7	0	1.9	2.66667
841	no	8	Textiles	small	25	female	yes	2	no	3	1	25.6615	83	High	Overweight	59	17	12	5	25	0	5	3	5	5	1	1	5	15	3	6	0	3	3	2	2	0	1.2	0	0	1.2	2.4	1.4	0	3	2.9	0	1.4	3.16667
844	no	8	Textiles	small	39	male	yes	1	yes	2	1	24.2764	83.25	Normal	Healthy Weight	40	14	9	5	18	0	0	1	3	5	5	1	3	6	3	3	0	0	0	2	2	0	0	0	0	2.5	2.5	0.8	1	2.2	0	0	1.8	2.33333
845	no	8	Textiles	small	44	female	yes	1	yes	3	1.5	28.0742	90.6	Very High	Overweight	50	18	15	3	18	3	1	1	3	5	3	1	1	12	3	3	6	0	0	2	2	0	1.3	0	0	0	1.3	1.3	0	2.2	1.2	2.1	1.3	1
846	no	8	Textiles	small	32	male	no	0	no	3	1	25.4325	86.35	Normal	Overweight	42	12	9	3	24	0	3	0	3	5	5	3	5	6	0	0	6	0	0	0	0	0	0.5	0	0	0	0.5	0	2.4	0	2.1	0	2.4	2.83333
847	no	8	Textiles	small	32	male	no	0	no	3	1	26.7455	89.15	Normal	Overweight	32	14	9	5	18	1	0	0	3	5	5	3	1	0	0	0	0	0	0	0	0	0	4.1	0	0	0	4.1	1.6	0.5	0	0	0.6	2.2	4
848	no	8	Textiles	small	23	male	no	0	no	3	1.5	24.8941	75.5	Normal	Healthy Weight	47	15	12	3	29	3	0	1	5	5	5	5	5	3	3	0	0	0	0	0	0	0	1.9	0	0	0	1.9	9.3	0	2.9	0	3.1	9.3	1.66667
849	no	8	Textiles	small	26	male	yes	1	yes	3	1.7	27.5314	93	Normal	Overweight	40	17	12	5	17	1	0	1	3	5	5	1	1	6	0	0	6	0	0	0	0	0	2.9	0	0	0	2.9	2.8	0.5	1.2	0	2	3.4	3.83333
850	no	8	Textiles	small	26	female	no	0	yes	3	1	16.8228	62	Normal	Underweight	39	10	9	1	20	3	0	0	5	5	5	1	1	9	3	6	0	0	0	0	0	0	0	0	0	0	0	1.2	0	0	0	3	1.2	3.33333
851	no	8	Textiles	small	44	female	yes	3	no	3	1	34.4841	109.5	Very High	Obesity I	40	10	9	1	12	0	0	1	3	5	1	1	1	12	3	3	6	0	0	6	2	4	0	0	0	0	0	1.2	0	1.9	0	0	1.2	1
852	no	8	Textiles	small	49	male	yes	2	yes	3	1.8	25.0636	84.7	Normal	Overweight	49	17	12	5	23	1	0	1	5	5	5	1	5	9	3	6	0	0	0	0	0	0	2.8	0	0	1.2	5.3	2.5	0	1.8	0	0.9	2.5	2.33333
1002	yes	10	Textiles	medium	57	male	yes	2	no	3	2.3	28.8581	102.75	Very High	Overweight	54	17	12	5	19	3	0	1	5	5	3	1	1	18	6	6	6	0	0	0	0	0	0	0	0	0	1.1	2.9	0.5	1.9	0	2.3	3.5	2.66667
1003	yes	10	Textiles	medium	42	male	yes	2	yes	3	2	22.9334	75.85	Normal	Healthy Weight	71	20	15	5	34	3	5	1	5	5	5	5	5	15	6	6	0	0	3	2	2	0	0	0	0	1.3	2.1	3.3	1.8	4.7	5.6	3.2	5.1	4
1004	yes	10	Textiles	medium	57	male	yes	5	yes	1	1	32.998	109	Very High	Obesity I	51	17	12	5	25	3	0	1	5	5	5	1	5	9	0	3	6	0	0	0	0	0	1.1	0	0	0	2.2	3.3	0	2	0	1.9	3.3	1
1005	yes	10	Textiles	medium	41	female	no	0	no	4	1	20.2492	72.65	Normal	Healthy Weight	60	20	15	5	24	3	3	1	5	5	1	3	3	12	3	6	0	3	0	4	4	0	0	0	0	1	1	1.6	1.6	0.6	1.2	2.2	3.3	2.5
1006	yes	10	Textiles	medium	40	female	yes	2	yes	2	1	29.6774	98.1	Very High	Overweight	45	20	15	5	22	5	1	1	3	5	3	1	3	3	0	3	0	0	0	0	0	0	3.3	0	0	0.6	3.9	0.9	0	3.5	1.4	12.1	0.9	2.83333
1007	yes	10	Textiles	medium	36	female	yes	2	yes	3	1.5	30.3911	98	Very High	Obesity I	36	15	12	3	15	3	0	1	1	5	1	3	1	6	0	0	3	3	0	0	0	0	0.8	0	0	0	0.8	0	3.2	2	0	2.9	3.2	1.5
1009	yes	10	Textiles	medium	54	female	yes	5	yes	3	1.5	37.3361	107.5	Very High	Obesity II	58	12	9	3	20	3	0	0	5	5	5	1	1	24	6	6	6	6	0	2	0	2	0.8	0	0	0	0.8	1.9	0	0	0	2	1.9	2.16667
1010	yes	10	Textiles	medium	34	female	yes	1	yes	3	1.5	29.6427	95.15	Very High	Overweight	52	18	15	3	22	1	3	1	5	5	1	1	5	12	3	6	0	3	0	0	0	0	0	0	0	0	2.5	1.6	0	1.4	2.8	0.7	1.6	3.16667
1011	yes	10	Textiles	medium	28	female	yes	1	yes	3	1.5	26.1438	90.65	Very High	Overweight	32	14	9	5	18	0	0	1	3	5	3	1	5	0	0	0	0	0	0	0	0	0	3.6	0	0	0	5.2	1.6	0	1.8	0	0	1.6	3.16667
1014	yes	10	Textiles	medium	41	female	no	0	yes	4	1.5	25.0654	77	Normal	Overweight	49	17	12	5	17	5	1	0	1	5	1	1	3	15	3	0	0	6	6	0	0	0	0	0	0	0.7	1.5	0	0.6	0	0.6	4.5	0.6	3.33333
1017	yes	10	Textiles	medium	46	male	yes	3	no	2	1.7	32.3066	103.35	Very High	Obesity I	46	17	12	5	19	1	0	1	3	5	5	3	1	6	3	3	0	0	0	4	2	2	1.1	0	0	0.7	1.8	1.9	1.5	0.6	0	1	3.3	1
1018	yes	10	Textiles	medium	42	female	yes	1	no	3	1.3	39.0963	103.25	Very High	Obesity II	53	17	12	5	19	1	0	3	3	5	1	1	5	15	3	6	3	3	0	2	0	2	0.6	0	0	0	2.2	0.9	0	3.2	0	1.2	0.9	2.5
1019	yes	10	Textiles	medium	34	female	yes	1	yes	3	1	26.0156	82.5	High	Overweight	50	17	12	5	21	1	0	1	3	5	3	3	5	12	0	3	6	0	3	0	0	0	0	2.12105	0.278947	0	2.4	1.6	0.8	3.7	0	0.9	2.5	2.66667
1020	yes	10	Textiles	medium	31	female	no	0	yes	3	1.5	26.4024	80.8	High	Overweight	56	20	15	5	24	5	3	1	3	5	1	1	5	12	3	3	3	3	0	0	0	0	1	0.189474	0.510526	0	1.7	0.9	0.6	1.2	1.2	3.8	1.6	2.33333
1022	yes	10	Textiles	medium	49	female	yes	1	no	2	1	26.8907	83.65	High	Overweight	59	18	15	3	14	1	1	1	3	5	1	1	1	27	6	6	6	6	3	0	0	0	1.1	0	0	0	1.1	1.9	0	2.3	0.6	0.8	1.9	1.66667
1024	yes	10	Textiles	medium	44	female	yes	3	no	3	1	30.5701	97.6	Very High	Obesity I	41	17	12	5	15	1	0	1	3	5	3	1	1	9	3	3	0	3	0	0	0	0	1.6	0	0	1.9	3.4	1.9	0	1.8	0	0.5	1.9	2
1025	yes	10	Textiles	medium	40	female	no	0	yes	3	1	25.5999	87.65	High	Overweight	44	17	12	5	21	1	0	1	5	5	3	3	3	6	0	3	3	0	0	0	0	0	1.1	0	0	0.6	1.8	4.1	1.8	2	0	0.9	5.9	2.5
1029	yes	10	Textiles	medium	35	male	yes	1	yes	3	1.6	24.5682	85.25	Normal	Healthy Weight	52	20	15	5	22	1	1	1	3	5	5	1	5	6	3	0	0	0	3	4	4	0	0	0	0	0.7	1.4	1.9	2.1	1.2	1.1	1.2	3.9	1.83333
1030	yes	10	Textiles	medium	50	male	yes	2	yes	3	1.9	28.7013	106.95	Very High	Overweight	56	20	15	5	22	1	3	1	3	5	5	1	3	12	3	6	0	3	0	2	0	2	1.5	0	0	1.2	3.7	1.4	0	1.5	2.5	1.9	1.4	2.16667
1031	yes	10	Textiles	medium	41	female	no	0	no	3	1	24.4531	85.25	High	Healthy Weight	58	20	15	5	26	5	3	1	5	5	1	1	5	12	0	3	3	6	0	0	0	0	0	0	0	0	2.5	1.6	0.5	0.6	1.1	5	2.1	2.16667
1032	yes	10	Textiles	medium	34	female	yes	1	yes	3	1	25.7964	89.55	Very High	Overweight	54	20	15	5	24	1	5	1	3	5	1	3	5	6	3	0	0	0	3	4	0	4	1.6	0	0	0	3.4	1.9	2.6	0.6	3.3	1.8	4.5	3
1102	yes	11	Textiles	small	41	male	yes	2	yes	3	1.1	25.2363	82.8	Normal	Overweight	56	18	15	3	20	1	3	1	5	5	3	1	1	18	3	6	6	3	0	0	0	0	0	0	0	0	1.9	2.5	0	2.7	1	0.8	2.5	3.33333
1104	yes	11	Textiles	small	38	female	yes	1	yes	3	1	32.4211	98.4	Very High	Obesity I	39	17	12	5	19	0	3	1	5	5	1	1	3	3	0	0	0	3	0	0	0	0	1.5	0	0	1.2	2.8	0	0.7	3.4	1.7	0	0.7	1.5
1105	yes	11	Textiles	small	26	male	yes	2	yes	3	1.3	30.8463	101.35	High	Obesity I	44	18	15	3	26	5	3	1	3	5	5	1	3	0	0	0	0	0	0	0	0	0	3.4	0	0	1.2	4.6	0	0	1.3	1.3	3.5	0	1.5
1108	yes	11	Textiles	small	36	female	no	0	yes	3	1	26.4308	88.65	Very High	Overweight	61	18	15	3	22	1	1	3	5	5	1	3	3	15	3	6	6	0	0	6	6	0	0	0	0	0	0	1.9	1.6	3.1	0.6	0.9	3.4	2.66667
1109	yes	11	Textiles	small	59	male	yes	3	yes	2	1	32.5519	109.3	Very High	Obesity I	51	20	15	5	22	3	1	1	5	5	5	1	1	9	3	3	0	0	3	0	0	0	2.8	0	0	1.9	4.7	1.9	1	3.3	1.1	3	2.8	1.33333
1110	yes	11	Textiles	small	27	female	yes	1	yes	3	1	23.1795	81.35	High	Healthy Weight	32	17	12	5	15	1	0	1	3	5	3	1	1	0	0	0	0	0	0	0	0	0	0	0	0	1.2	1.2	1.9	1.6	0.6	0	1.7	3.4	1.66667
1111	yes	11	Textiles	small	33	female	yes	1	yes	3	1.3	23.5807	85	High	Healthy Weight	59	15	12	3	19	3	0	1	3	5	1	1	5	21	3	6	6	6	0	4	0	4	1.1	0	0	0	1.1	1.4	0	1.5	0	2	1.4	4
1113	yes	11	Textiles	small	52	male	yes	3	yes	2	1	24.8965	92.75	Normal	Healthy Weight	57	20	15	5	26	1	3	1	5	5	5	1	5	9	3	6	0	0	0	2	0	2	0	0	0	0.6	5.5	3.3	0	1.8	2.9	1.2	3.3	2
1115	yes	11	Textiles	small	48	female	yes	2	yes	3	1.7	29.1768	92.85	Very High	Overweight	48	15	12	3	17	0	3	1	3	5	1	3	1	12	3	6	0	3	0	4	4	0	0	0	0	1.2	1.2	0	1	1.8	1.8	0	1	1.66667
1116	yes	11	Textiles	small	42	male	yes	1	yes	3	3.5	28.7268	98.3	High	Overweight	50	17	12	5	23	3	0	1	3	5	5	1	5	6	3	3	0	0	0	4	0	4	2.1	0	0	0.6	2.7	0.8	0	2.2	0	2.5	0.8	3.5
1119	yes	11	Textiles	small	47	male	yes	2	yes	3	1.2	36.6285	110.2	Very High	Obesity II	59	20	15	5	20	1	1	1	5	5	3	1	3	15	3	6	3	0	3	4	0	4	0	1.39474	0.905263	0	2.3	3.3	0	3.2	0.8	1.2	3.3	3.33333
1121	yes	11	Textiles	small	50	male	yes	4	yes	3	2.1	26.8359	89.95	Normal	Overweight	55	20	15	5	20	3	1	1	5	5	3	1	1	15	3	6	6	0	0	0	0	0	0	0	0	0	2.2	3.3	0.8	1.8	1.2	2.2	4	3.83333
1122	yes	11	Textiles	small	41	male	yes	2	yes	3	1	28.1606	94.45	High	Overweight	45	9	6	3	15	0	0	0	1	5	3	1	5	21	3	3	6	6	3	0	0	0	2	0	0	0	2	0	1.1	0	0	0	1.1	3.5
1123	yes	11	Textiles	small	44	female	no	0	no	3	1	22.5935	70.55	Normal	Healthy Weight	42	20	15	5	22	1	3	1	3	5	3	1	5	0	0	0	0	0	0	0	0	0	2.2	0	0	0	2.2	1.6	1.5	2.3	2	0.8	3.1	3.66667
1125	yes	11	Textiles	small	40	female	yes	1	no	1	1	33.0642	98.65	Very High	Obesity I	51	18	15	3	14	1	1	1	3	5	1	1	1	15	0	3	6	0	6	4	0	4	3	0	0	0	3	0.8	0	0.9	0.6	0.8	0.8	2.66667
1127	yes	11	Textiles	small	33	female	yes	1	no	3	1	29.3473	89.9	Very High	Overweight	59	15	15	0	16	1	3	1	1	5	1	1	3	24	6	6	6	6	0	4	0	4	0	0	0	0	0	0	0	2.2	1.1	0.7	0	3.33333
1129	yes	11	Textiles	small	61	female	yes	6	no	2	1	28.8	94.25	Very High	Overweight	62	20	15	5	24	3	3	1	5	5	3	1	3	18	3	6	6	0	3	0	0	0	0.5	0	0	0	2	3.3	0	1.5	1.3	2.5	3.3	1.66667
1130	yes	11	Textiles	small	55	female	yes	2	yes	2	1	24.1778	82	High	Healthy Weight	58	15	12	3	23	0	3	3	3	5	3	1	5	18	3	6	6	3	0	2	2	0	0	0	0	0	0	0.8	1	3.5	1.3	0	1.9	3
1131	yes	11	Textiles	small	42	female	yes	3	yes	3	1	26.3502	83.75	High	Overweight	38	7	6	1	9	0	0	0	1	5	1	1	1	18	3	3	6	6	0	4	0	4	1.5	0	0	0	1.5	0	0	0	0	0	0	1.66667
1202	yes	12	Aliments	medium	40	male	yes	4	yes	2	1	30.006	97.75	High	Obesity I	44	12	9	3	14	0	0	1	3	5	3	1	1	18	3	6	6	3	0	0	0	0	0	0	0	0	2.2	0.8	0	0.8	0	0	0.8	2.16667
1204	yes	12	Aliments	medium	34	male	yes	2	yes	3	1.6	29.0123	99.8	High	Overweight	45	14	9	5	20	1	0	0	3	5	5	3	3	9	3	3	3	0	0	2	0	2	2.7	0	0	0	2.7	1.6	2.1	0	0	1.5	3.6	1.16667
1206	yes	12	Aliments	medium	29	female	no	0	yes	4	1.5	24.8813	75	Normal	Healthy Weight	40	15	12	3	19	0	3	1	3	5	1	3	3	6	0	3	0	3	0	0	0	0	0	0	0	0	1.3	1.2	0	0.9	1.1	0	1.2	4
1207	yes	12	Aliments	medium	34	male	yes	1	yes	3	1.5	27.0672	92.5	Normal	Overweight	39	15	12	3	21	1	0	1	3	5	5	1	5	3	0	3	0	0	0	0	0	0	3.5	0	0	0	3.5	1.6	0	2.1	0	1.1	1.6	3.33333
1210	yes	12	Aliments	medium	26	female	no	0	no	3	1.3	30.2545	94.75	Very High	Obesity I	47	14	9	5	12	1	0	0	1	5	1	1	3	21	6	6	3	3	3	0	0	0	0	2.1421	0.457895	0	2.6	1.4	0.7	0	0	0.7	2.1	3
1211	yes	12	Aliments	medium	35	female	no	0	yes	3	1	25.9319	86.35	High	Overweight	47	17	12	5	17	0	1	1	3	5	3	3	1	9	3	0	0	0	6	4	0	4	3.1	0	0	0.7	3.7	0.8	1.1	1.5	1.1	0	1.9	1
1214	yes	12	Aliments	medium	31	female	no	0	no	6	5	34.0237	90.25	Very High	Obesity I	58	17	12	5	21	3	3	0	3	5	1	1	5	18	6	6	0	3	3	2	0	2	0.6	0	0	0.6	2.3	0.9	0	0	1.8	1.8	0.9	3
1215	yes	12	Aliments	medium	53	female	yes	3	yes	3	1.5	23.6244	82.55	High	Healthy Weight	48	15	12	3	15	0	3	1	3	5	1	1	1	18	3	6	6	3	0	0	0	0	0	0	0	0	1.1	0.9	0	1	1.1	0	0.9	3.83333
1216	yes	12	Aliments	medium	43	female	no	0	no	2	1	18.6557	66.6	Normal	Healthy Weight	40	14	9	5	16	1	0	0	3	5	1	1	5	6	0	0	6	0	0	4	0	4	2.2	0	0	0	2.2	2.5	0.6	0	0	0.9	3.1	2.33333
1217	yes	12	Aliments	medium	38	male	yes	4	yes	3	1.5	25.4222	85	Normal	Overweight	61	20	15	5	28	3	3	1	5	5	5	3	3	9	3	6	0	0	0	4	4	0	0	0.457895	0.142105	2.6	3.2	3.8	0	4.9	2.3	3.1	3.8	3.16667
1218	yes	12	Aliments	medium	43	male	yes	2	yes	2	1.3	30.5197	101.6	High	Obesity I	36	15	12	3	17	1	0	1	3	5	5	1	1	0	0	0	0	0	0	4	0	4	2.3	0	0	0	2.3	2.5	0	3.4	0	0.8	2.5	3.33333
1222	yes	12	Aliments	medium	43	male	yes	2	yes	4	4	27.4984	92.85	Normal	Overweight	51	17	12	5	25	1	0	1	5	5	5	3	5	9	3	3	3	0	0	0	0	0	1.2	1.38421	0.515789	0	3.1	1.2	2.1	1.3	0	1.9	3.3	2.5
1224	yes	12	Aliments	medium	58	male	yes	4	yes	3	1	22.0428	73	Normal	Healthy Weight	53	15	12	3	25	0	5	1	3	5	5	1	5	9	3	3	3	0	0	4	4	0	1.9	0	0	0	1.9	1.5	0	0.6	6.5	0	1.5	1.66667
1228	yes	12	Aliments	medium	36	male	yes	2	yes	1	1	20.8632	74	Normal	Healthy Weight	52	15	12	3	25	3	0	1	5	5	5	5	1	12	3	0	6	0	3	0	0	0	0	0	0	0	0	9.3	5	2.6	0	2.5	14.3	3
1229	yes	12	Aliments	medium	54	male	yes	5	yes	2	1	27.6389	93.45	Normal	Overweight	46	17	12	5	23	1	0	1	5	5	5	1	5	6	3	3	0	0	0	0	0	0	2.4	0.11579	0.384211	0.7	3.6	3.1	0	1.5	0	1.2	3.1	1
1232	yes	12	Aliments	medium	52	male	yes	7	no	3	1.1	29.1276	96.1	High	Overweight	56	15	12	3	23	1	0	1	5	5	5	1	5	18	6	6	6	0	0	0	0	0	1.7	0	0	0	1.7	3.1	0	1.2	0	1.5	3.1	1.16667
1233	yes	12	Aliments	medium	31	male	no	0	yes	4	3.4	33.7768	106.45	Very High	Obesity I	45	17	12	5	19	1	0	1	3	5	5	3	1	9	3	0	6	0	0	0	0	0	1.5	0	0	0	1.5	1.9	2.6	3.2	0	0.9	4.4	2.33333
1234	yes	12	Aliments	medium	40	male	yes	2	yes	1	1.5	28.0998	90.4	Normal	Overweight	41	14	9	5	18	0	0	1	5	5	5	1	1	9	3	3	0	0	3	0	0	0	1	0	0	1.2	3.7	2.4	0	2.7	0	0	2.4
1236	yes	12	Aliments	medium	51	male	yes	6	yes	2	1	22.0718	72.25	Normal	Healthy Weight	47	15	12	3	23	0	5	3	5	5	3	1	1	9	0	0	6	3	0	0	0	0	0	0.542105	1.15789	0	1.7	1.6	0	3.1	3.4	0	1.6	1
1237	yes	12	Aliments	medium	38	male	yes	3	yes	3	1.2	32.4955	105.25	Very High	Obesity I	40	17	12	5	19	1	0	1	5	5	5	1	1	0	0	0	0	0	0	4	0	4	3.7	0.189474	0.510526	0	4.4	4.5	0	2.3	0	0.5	4.5	3.33333
1242	yes	12	Aliments	medium	26	male	no	0	no	2	1.4	35.2827	112.6	Very High	Obesity II	49	15	12	3	19	1	0	1	5	5	5	1	1	15	3	3	6	0	3	0	0	0	0	0	0	0	1.2	3.3	0	1.3	0	0.8	3.3	2
1243	yes	12	Aliments	medium	29	male	yes	1	yes	2	1	29.6816	97.1	High	Overweight	56	17	12	5	19	1	0	1	5	5	5	1	1	12	3	3	6	0	0	8	4	4	0	0	0	0	1.4	3.3	1.5	2.6	0	0.8	4.7	2.5
1244	yes	12	Aliments	medium	42	male	yes	3	yes	3	3.2	25.7211	91.65	Normal	Overweight	44	17	12	5	19	1	0	1	5	5	5	1	1	6	0	6	0	0	0	2	0	2	0.9	0.189474	0.510526	1.9	3.4	3.3	0.6	2.7	0	2.2	3.9	3.83333
1248	yes	12	Aliments	medium	37	male	yes	1	yes	3	1.1	25.5945	85.95	Normal	Overweight	47	15	12	3	19	1	0	1	3	5	5	1	3	9	0	3	6	0	0	4	0	4	0	0	0	0	1.8	2.5	0	0.9	0	0.7	2.5	2.33333
1250	yes	12	Aliments	medium	35	female	yes	2	yes	4	1.7	23.9766	76.85	Normal	Healthy Weight	50	13	12	1	17	0	3	1	3	3	1	1	5	18	3	6	6	3	0	2	0	2	0	0	0	0	0	0	1.3	0.9	1	0	1.3	3.16667
1251	yes	12	Aliments	medium	32	male	no	0	yes	3	1.5	27.5652	96.25	High	Overweight	38	12	9	3	20	0	0	1	3	5	5	1	5	6	0	6	0	0	0	0	0	0	0	0	0	0	2.5	1.6	0	2.9	0	0	1.6	1.66667
1253	yes	12	Aliments	medium	38	male	yes	2	yes	3	1.5	30.2716	104	Very High	Obesity I	50	17	12	5	25	1	0	1	5	5	5	5	3	6	3	3	0	0	0	2	0	2	0	0	0	1.2	3.4	2.3	2.6	1.3	0	1.8	4.9	2
1254	yes	12	Aliments	medium	35	female	yes	1	no	2	1	35.2908	108.3	Very High	Obesity II	34	11	6	5	11	0	0	0	3	5	1	1	1	12	3	3	6	0	0	0	0	0	1.1	0.189474	0.510526	0	1.8	1.3	0.9	0	0	0	2.2	2.66667
1302	no	13	Textiles	small	47	female	yes	2	yes	1	1	27.2	88.45	Very High	Overweight	69	20	15	5	24	5	5	1	5	5	1	1	1	15	3	3	6	3	0	10	6	4	0.7	0	0	0	0.7	1.5	1.1	0.9	2.3	5.7	2.7	3.33333
1308	no	13	Textiles	small	31	female	yes	1	yes	2	1	34.1542	92.6	Very High	Obesity I	41	17	12	5	19	5	0	1	3	5	3	1	1	3	0	0	3	0	0	2	0	2	4.7	0	0	0	5.2	1.9	0.5	5.2	0	6.8	2.4	3
1309	no	13	Textiles	small	27	male	no	0	no	3	1	23.7228	84	Normal	Healthy Weight	48	10	9	1	20	0	0	3	3	5	3	1	5	18	3	6	6	3	0	0	0	0	0	0	0	0	0.7	0	0	3	0	0	0	1
1310	no	13	Textiles	small	47	female	yes	1	yes	4	1.3	18.5529	67.75	Normal	Healthy Weight	54	20	15	5	18	1	1	1	5	5	1	3	1	12	3	0	6	0	3	4	0	4	0.6	0	0	0	0.6	1.2	3	1.6	0.6	0.6	4.2	3.5
1311	no	13	Textiles	small	29	female	no	0	yes	2	1	18.6115	66.25	Normal	Healthy Weight	48	17	12	5	19	0	3	3	5	5	1	1	1	12	0	3	6	3	0	0	0	0	0	0	0	0	1	2.4	0.8	3	1.2	0	3.2	3.66667
1312	no	13	Textiles	small	57	female	yes	1	no	2	1	34.1963	99.3	Very High	Obesity I	45	9	9	0	16	0	0	1	3	5	1	1	5	18	3	6	6	0	3	2	2	0	0	0	0	0	0	0	0	1.6	0	0	0	2.33333
1313	no	13	Textiles	small	50	female	yes	3	yes	2	1	37.3361	107.75	Very High	Obesity II	33	13	12	1	11	1	0	1	1	5	1	1	1	9	0	0	3	6	0	0	0	0	0	0	0	0	0	0	1	0.9	0	0.7	1	2.83333
1316	no	13	Textiles	small	41	female	yes	3	yes	3	1	27.4844	84.9	High	Overweight	50	17	12	5	15	3	0	1	3	5	1	1	1	18	3	3	6	6	0	0	0	0	1.6	0.11579	0.384211	0	2.1	2.6	0.8	1.5	0	1.5	3.5	1
1320	no	13	Textiles	small	42	female	yes	1	yes	3	1	25.8268	78.2	Normal	Overweight	63	18	15	3	24	1	5	1	5	5	1	1	5	21	3	6	6	3	3	0	0	0	1.5	0	0	0	1.5	0.9	0	1.5	2.3	0.9	0.9	2
1322	no	13	Textiles	small	54	male	yes	2	yes	3	2.1	24.0882	85.5	Normal	Healthy Weight	62	20	15	5	26	1	1	1	5	5	5	3	5	12	3	3	0	3	3	4	4	0	0	0	0	0.6	1.7	1.9	1	0.6	1.1	1	2.8	2.83333
1324	no	13	Textiles	small	31	female	no	0	no	3	1	28.3353	84.1	High	Overweight	46	18	15	3	22	1	1	1	5	5	3	3	3	6	0	0	6	0	0	0	0	0	1.8	0	0	0	1.8	1.7	0	0.7	1.2	0.7	1.7	1
1325	no	13	Textiles	small	44	female	yes	3	yes	2	1	27.1411	84.9	High	Overweight	41	14	9	5	12	1	0	0	3	5	1	1	1	15	3	6	6	0	0	0	0	0	0.6	0	0	0	1.2	1.6	0	0	0	1	1.6	3
1328	no	13	Textiles	small	30	female	no	0	yes	3	1	24.6914	82.75	High	Healthy Weight	52	17	12	5	21	0	1	1	5	5	1	3	5	12	3	0	6	3	0	2	2	0	0	0	0	0	1.1	1.4	0.5	1.1	1.1	0	1.9	1.33333
1330	no	13	Textiles	small	26	male	yes	1	yes	2	1	19.8681	73.25	Normal	Healthy Weight	38	12	9	3	18	1	0	0	3	5	5	3	1	6	0	0	6	0	0	2	0	2	0	0	0	0	0	2.8	1.5	0	0	0.7	4.3	1
1331	no	13	Textiles	small	54	female	yes	4	no	2	1	22.1161	84.9	High	Healthy Weight	48	14	9	5	14	1	0	0	3	5	3	1	1	18	6	6	0	3	3	2	2	0	0	0	0	0.6	1.6	1.6	0	0	0	0.5	1.6	2.66667
1335	no	13	Textiles	small	47	female	yes	9	no	1	1	30.9903	98.6	Very High	Obesity I	40	17	12	5	15	1	0	1	5	5	1	1	1	6	0	0	6	0	0	2	0	2	0.9	0	0	0	0.9	2.4	1.2	0.6	0	0.6	3.6	1.66667
1336	no	13	Textiles	small	35	female	yes	1	no	3	1	28.1088	90.55	Very High	Overweight	55	17	12	5	13	0	1	1	3	5	1	1	1	21	3	3	6	6	3	4	0	4	0	0	0	0	1.4	1.9	0.7	0.6	0.6	0	2.6	3.33333
1337	no	13	Textiles	small	38	male	yes	3	yes	2	1.2	25.3462	82	Normal	Overweight	46	17	12	5	17	0	3	1	3	5	3	1	1	12	0	3	6	3	0	0	0	0	0	0	0	0	1.5	3.3	1	3.7	1.9	0	4.3	4
1340	no	13	Textiles	small	41	female	no	0	no	3	1	24.7781	80.65	High	Healthy Weight	48	15	12	3	19	1	5	0	3	5	1	1	3	12	6	3	0	0	3	2	2	0	0	0	0	0.7	0.7	1.5	0	0	2.4	1	1.5	2.66667
1341	no	13	Textiles	small	32	female	no	0	no	4	3	28.8338	91.85	Very High	Overweight	40	15	12	3	19	0	3	1	3	5	1	1	5	6	0	0	6	0	0	0	0	0	0	0	0	0	1.5	1.1	0	1.7	1	0	1.1	2.66667
1502	yes	15	Aliments	medium	47	male	no	0	yes	1	1.1	26.1524	92.5	Normal	Overweight	27	12	9	3	15	0	0	1	1	5	5	3	0	0	0	0	0	0	0	0	0	0	0	0	0	0	1.1	0	2.4	0.9	0	0	2.4	1
1504	yes	15	Aliments	medium	30	male	no	0	no	4	1.5	26.9304	88.75	Normal	Overweight	49	17	12	5	17	1	0	1	3	5	3	3	1	15	3	0	6	6	0	0	0	0	0.8	0	0	0	2.3	0.8	2	1.5	0	0.6	2.7	2.83333
1509	yes	15	Aliments	medium	37	male	yes	1	yes	2	1.1	26.0156	83.2	Normal	Overweight	45	14	9	5	18	0	0	1	3	5	3	1	5	9	3	0	6	0	0	4	0	4	0	0	0	0	1.1	1.2	0.7	1	0	0	1.9	2.83333
1510	yes	15	Aliments	medium	53	male	yes	3	yes	1	1	25.1559	92.75	Normal	Overweight	44	15	12	3	17	1	0	1	5	5	3	1	1	12	0	6	6	0	0	0	0	0	0	0	0	0	1.1	2.3	0	1.9	0	0.8	2.3	1
1511	yes	15	Aliments	medium	31	female	yes	1	yes	5	3.5	26.396	91.3	Very High	Overweight	42	17	12	5	21	0	1	1	3	5	3	5	3	0	0	0	0	0	0	4	0	4	2.2	0	0	1.2	3.5	0.8	3.3	3.2	0.6	0	4.1	2.83333
1512	yes	15	Aliments	medium	38	female	no	0	no	5	4	23.3731	78.2	Normal	Healthy Weight	43	12	9	3	16	5	0	0	3	5	1	1	1	15	0	3	6	6	0	0	0	0	0	1.61053	1.88947	0	3.5	0	0.7	0	0	7.7	0.7	4
1518	yes	15	Aliments	medium	24	female	no	0	no	3	1	20.7447	72.7	Normal	Healthy Weight	40	14	9	5	14	0	0	1	3	5	1	3	1	12	3	0	6	3	0	0	0	0	1.1	0	0	0	1.1	0.8	3	0.6	0	0	3.8	3.16667
1522	yes	15	Aliments	medium	23	female	no	0	no	4	1.2	20.7447	67.5	Normal	Healthy Weight	58	20	15	5	26	1	3	1	5	5	3	3	5	12	3	3	3	0	3	0	0	0	1.5	0	0	0	3.3	1.6	2.4	2.9	2.1	1.7	4	2.33333
1523	yes	15	Aliments	medium	31	female	no	0	no	4	1	22.71	68.65	Normal	Healthy Weight	52	14	9	5	18	0	3	0	5	3	1	3	3	18	3	6	6	3	0	2	2	0	0.7	0	0	0	0.7	1.6	4.2	0	3.2	0	5.8	4
1527	yes	15	Aliments	medium	56	female	yes	1	yes	3	2	31.0357	97.5	Very High	Obesity I	49	16	15	1	30	5	3	1	3	5	5	3	5	3	0	0	3	0	0	0	0	0	0	0	0	0	2.3	0	0	0.6	2.3	20.4	0	1.66667
1528	yes	15	Aliments	medium	54	female	yes	2	no	3	1	25.3778	82.8	High	Overweight	42	17	12	5	17	1	0	1	3	5	5	1	1	6	0	3	0	3	0	2	0	2	1.6	0	0	1.2	2.8	1.6	0.8	1.8	0	0.9	2.5	2
1531	yes	15	Aliments	medium	55	male	yes	2	yes	3	1.2	19.1681	72.25	Normal	Healthy Weight	57	15	12	3	25	3	1	0	5	5	5	3	3	15	3	6	6	0	0	2	2	0	0.5	0	0	0	0.5	0	2.1	0	1	2.5	2.1	1
1533	yes	15	Aliments	medium	41	male	yes	2	yes	0	1	27.2122	89.85	Normal	Overweight	52	15	12	3	19	1	0	1	5	5	5	1	1	18	6	3	6	0	3	0	0	0	0	0	0	0	1.5	5.3	0	1	0	1.4	5.3	2
1534	yes	15	Aliments	medium	38	male	yes	1	yes	3	1.4	18.2537	68.25	Normal	Underweight	62	17	12	5	27	5	0	1	5	5	5	1	5	12	3	3	6	0	0	6	6	0	1.2	0	0	0	1.2	2.5	2	1	0	5.9	4.4	1.5
1535	yes	15	Aliments	medium	24	male	no	0	yes	3	1	24.8783	81.25	Normal	Healthy Weight	41	14	9	5	24	3	0	0	5	5	5	5	1	3	0	0	0	0	3	0	0	0	3.3	0	0	0	3.3	5	6.1	0	0	2.8	11.1	2.5
1536	yes	15	Aliments	medium	36	male	yes	1	yes	3	1.6	28.6979	99.35	High	Overweight	48	17	12	5	21	5	0	1	3	5	5	1	1	6	0	0	6	0	0	4	0	4	3	0	0	0	3	1.8	0.5	2.6	0	6.3	2.3	3.16667
1537	yes	15	Aliments	medium	23	male	no	0	no	3	1	24.281	81.35	Normal	Healthy Weight	53	17	12	5	23	1	0	1	5	5	5	1	5	9	3	6	0	0	0	4	0	4	2.2	0	0	0.6	2.9	3.5	0	0.9	0	1.1	3.5	3
1538	yes	15	Aliments	medium	48	male	yes	3	yes	3	1.1	23.2858	85.35	Normal	Healthy Weight	51	17	12	5	17	1	0	1	5	5	3	1	1	15	3	6	6	0	0	2	0	2	0	0	0	0	1.8	3.3	0.7	1.3	0	1.3	3.9	2.66667
1539	yes	15	Aliments	medium	24	female	no	0	yes	4	1.4	26.9188	78.6	Normal	Overweight	51	12	9	3	12	1	0	0	3	5	1	1	1	27	6	6	6	6	3	0	0	0	0	0	0	0	1.3	0	0.5	0	0	1.1	0.5	2.83333
1540	yes	15	Aliments	medium	38	male	yes	4	no	2	1	24.2639	91.95	Normal	Healthy Weight	40	17	12	5	23	1	0	1	5	5	5	5	1	0	0	0	0	0	0	0	0	0	3.5	0	0	1.2	4.8	7.1	4.2	1.3	0	1.9	11.3	2.5
1541	yes	15	Aliments	medium	25	male	no	0	no	3	1.3	28.1675	91.5	Normal	Overweight	34	12	9	3	16	0	0	1	1	5	5	3	1	6	0	0	6	0	0	0	0	0	1.4	0	0	0	1.4	0	0.5	1.2	0	0	0.5	2.83333
1542	yes	15	Aliments	medium	47	male	yes	2	no	3	1.9	31.2664	112.15	Very High	Obesity I	48	17	12	5	29	5	0	1	5	5	5	3	5	0	0	0	0	0	0	2	0	2	8.4	0	0	0	9.7	2.4	2.2	0.7	0	9.5	4.7	2.33333
1543	yes	15	Aliments	medium	57	male	yes	2	yes	3	3	28.6851	103	Very High	Overweight	38	9	6	3	11	0	0	0	1	5	3	1	1	18	3	6	6	3	0	0	0	0	1.1	0	0	0	1.7	0	0	0	0	0	0	3.16667
1901	yes	19	Aliments	medium	35	female	yes	2	yes	4	3.6	30.1103	91.8	Very High	Obesity I	43	17	12	5	17	1	0	1	3	5	1	3	3	9	0	0	3	6	0	0	0	0	2	0	0	0.6	2.7	0	1.1	1.2	0	0.5	1.1	1.33333
1902	yes	19	Aliments	medium	49	female	yes	1	no	4	3.6	35.7183	103.75	Very High	Obesity II	48	20	15	5	22	1	1	1	5	5	3	1	5	6	0	3	0	0	3	0	0	0	1.6	0	0	0	2.7	1.6	0	5.2	1	1.8	1.6	3
1903	yes	19	Aliments	medium	40	male	yes	2	yes	2	1.7	32.0649	100.4	High	Obesity I	52	17	12	5	21	1	0	1	5	5	5	3	1	12	3	3	6	0	0	2	2	0	3.4	0	0	0	3.4	1.6	5	3.3	0	0.8	6.6	1.33333
1904	yes	19	Aliments	medium	33	male	yes	2	yes	3	2.3	28.1081	93	Normal	Overweight	45	12	9	3	16	0	0	1	3	5	3	1	3	15	3	6	6	0	0	2	2	0	1.3	0	0	0	2.2	0	0	4.1	0	0	0	2.33333
1908	yes	19	Aliments	medium	38	female	yes	1	yes	3	1.8	26.4844	92.5	Very High	Overweight	52	20	15	5	20	1	1	1	3	5	1	3	5	12	3	6	0	0	3	0	0	0	1.8	0.131579	0.468421	1.2	3.7	0	2	2.3	1.3	1.4	2	4
1911	yes	19	Aliments	medium	27	male	no	0	no	3	1.5	27.869	96.75	High	Overweight	54	20	15	5	28	3	1	1	5	5	5	3	5	6	3	0	0	0	3	0	0	0	1.6	0	0	0.6	2.8	2.4	1.4	2	0.6	2.5	3.8	1.16667
1912	yes	19	Aliments	medium	36	female	yes	3	yes	3	1	29.8354	94.25	Very High	Overweight	63	20	15	5	20	1	3	1	3	5	1	1	5	15	3	3	0	6	3	8	4	4	0	0	0	1.2	1.2	0.8	1.7	1.2	1	1	2.5	2.33333
1914	yes	19	Aliments	medium	43	male	yes	2	yes	2	2	31.6988	102.5	Very High	Obesity I	54	17	12	5	25	3	0	1	5	5	5	3	3	12	3	6	0	0	3	0	0	0	5.3	2.06316	2.03684	1.2	10.6	4.5	0.9	2.9	0	3.3	5.4	2.16667
1915	yes	19	Aliments	medium	44	male	yes	2	yes	3	5.9	22.79	82.4	Normal	Healthy Weight	35	14	9	5	18	0	0	1	3	5	3	1	5	3	0	0	0	0	3	0	0	0	2	0	0	1.2	3.3	1.8	0	1.6	0	0	1.8	3.16667
1916	yes	19	Aliments	medium	31	male	no	0	yes	3	3.2	30.6689	101	High	Obesity I	48	17	12	5	23	3	0	1	5	5	5	1	3	6	0	3	3	0	0	2	0	2	1.4	0	0	0	2.5	1.9	0	1.5	0	2.1	1.9	3
1926	yes	19	Aliments	medium	39	male	yes	2	yes	1	1.2	29.8895	102.5	Very High	Overweight	55	20	15	5	24	1	3	1	5	5	5	1	3	9	3	6	0	0	0	2	2	0	3.2	0	0	0.6	3.8	5.7	0.5	3.6	3.3	2	6.2	3.16667
1928	yes	19	Aliments	medium	36	male	yes	2	yes	4	4.4	24.2972	92.9	Normal	Healthy Weight	48	17	12	5	25	3	1	0	5	5	5	1	5	6	3	3	0	0	0	0	0	0	0.9	0.294737	1.90526	1.2	4.3	1.6	0	0	1.3	2.6	1.6	3
1930	yes	19	Aliments	medium	33	female	yes	2	yes	3	1.8	23.7812	76.05	Normal	Healthy Weight	46	17	12	5	15	1	0	1	3	5	1	3	1	12	3	0	6	3	0	2	2	0	1.2	0	0	0	1.2	1.6	0.7	2.1	0	1.4	2.3	3
1931	yes	19	Aliments	medium	37	male	yes	2	yes	3	2	28.3413	94.9	High	Overweight	51	17	12	5	23	0	3	1	3	5	5	1	5	9	3	3	0	0	3	2	2	0	0.8	1.13158	0.0684211	1.2	3.2	0.9	0	2.1	2.1	0	0.9	2.5
1934	yes	19	Aliments	medium	23	male	no	0	no	3	1.2	24.1572	83.4	Normal	Healthy Weight	62	20	15	5	24	3	1	1	5	5	5	1	3	12	3	3	3	0	3	6	4	2	0	0	0	0	1.9	1.1	0.6	2.6	0.8	3.7	1.7	1
1936	yes	19	Aliments	medium	34	male	yes	3	yes	3	1	24.3517	88.35	Normal	Healthy Weight	55	20	15	5	26	1	1	1	5	5	5	3	5	9	3	3	0	0	3	0	0	0	2.3	0	0	1.2	4.4	3.3	1.2	2.1	1.7	1.4	4.4	2.83333
1941	yes	19	Aliments	medium	34	male	yes	1	yes	4	4.1	26.3	100.2	High	Overweight	52	20	15	5	26	1	1	1	3	5	5	5	5	6	3	3	0	0	0	0	0	0	1	0	0	2.5	4.6	1.5	2.8	0.5	1	1.1	4.3	1.66667
1942	yes	19	Aliments	medium	31	male	no	0	no	6	3.2	27.31	88.2	Normal	Overweight	41	10	9	1	16	1	0	0	3	5	5	1	1	15	0	3	6	0	6	0	0	0	0	0	0	0	0	1	0	0	0	1.9	1	1
1946	yes	19	Aliments	medium	38	female	yes	2	no	3	1	18.7755	65.2	Normal	Healthy Weight	45	17	12	5	13	1	0	1	3	5	1	1	1	15	3	3	3	3	3	0	0	0	0	0	0	0	0.7	1.6	0.9	0.5	0	0.9	2.5	1
1947	yes	19	Aliments	medium	23	male	yes	2	yes	3	2.1	26.1228	86.85	Normal	Overweight	44	10	9	1	22	0	0	3	3	5	5	5	1	12	0	0	6	6	0	0	0	0	0	0	0	0	0	0	5.6	4.6	0	0	5.6	3
1949	yes	19	Aliments	medium	34	female	yes	1	yes	6	2.9	26.6016	77.5	Normal	Overweight	57	13	12	1	17	0	5	1	3	5	1	1	1	21	6	3	6	3	3	6	4	2	1	0	0	0	1	0	0	1.3	2.3	0	0	1
1950	yes	19	Aliments	medium	34	male	yes	1	yes	3	2.1	25.0505	82.6	Normal	Overweight	67	20	15	5	28	1	5	1	5	5	5	1	5	15	3	6	6	0	0	4	2	2	1.4	0	0	0	2	3.4	0	1.2	6	1.5	3.4	2
1951	yes	19	Aliments	medium	31	female	yes	1	no	6	2	25.669	84.25	High	Overweight	71	18	15	3	26	3	5	1	5	5	1	1	5	27	6	6	6	3	6	0	0	0	0	0	0	0	1.1	1.9	0	1.8	2.3	2	1.9	3.16667
1952	yes	19	Aliments	medium	34	female	yes	1	yes	4	3.1	27.3427	86.5	High	Overweight	50	12	9	3	18	0	3	0	3	5	1	1	5	18	3	6	6	3	0	2	2	0	0	0	0	0	0.8	0	1.2	0	1	0	1.2	3.33333
2007	yes	20	Minerals	medium	30	male	no	0	yes	5	4.1	26.1493	88.3	Normal	Overweight	42	17	12	5	25	3	0	1	5	5	5	5	1	0	0	0	0	0	0	0	0	0	1.4	0	0	0.6	2.1	4.9	6.5	2.3	0	3.1	11.5	3.33333
2010	yes	20	Minerals	medium	49	male	no	0	no	1	1	22.4059	79	Normal	Healthy Weight	46	17	12	5	23	1	0	1	5	5	5	1	5	6	0	3	0	0	3	0	0	0	2.1	0.268421	0.631579	1.2	4.2	3.3	0	1	0	1.5	3.3	4
2016	yes	20	Minerals	medium	34	male	yes	1	no	5	8.5	20.5145	72.2	Normal	Healthy Weight	49	20	15	5	26	1	1	1	3	5	5	5	5	3	0	3	0	0	0	0	0	0	2.4	0	0	1.7	4.1	1.9	3	2.6	1.9	0.7	4.9	2.5
2022	yes	20	Minerals	medium	28	male	no	0	yes	3	2.7	23.9863	82.25	Normal	Healthy Weight	51	15	12	3	19	1	0	1	5	5	5	1	1	15	3	3	6	3	0	2	2	0	1.3	0	0	0	1.3	3.3	0	1.2	0	1.1	3.3	2.83333
2032	yes	20	Minerals	medium	28	male	no	0	no	4	2	24.1667	84.7	Normal	Healthy Weight	61	20	15	5	26	1	5	1	3	5	3	3	5	15	3	3	6	3	0	0	0	0	1.4	0	0	0	2	0.8	1.2	1.4	2	0.6	2	3.33333
2038	yes	20	Minerals	medium	35	male	yes	2	yes	5	5.1	32.8163	106	Very High	Obesity I	42	17	12	5	19	1	0	1	3	5	3	3	3	6	0	3	3	0	0	0	0	0	1.8	0	0	0	3.2	1.6	3.7	3.1	0	0.9	5.3	2.66667
2040	yes	20	Minerals	medium	49	male	yes	3	yes	3	1	24.7751	92	Normal	Healthy Weight	49	15	12	3	19	1	0	1	3	5	5	3	1	15	3	6	6	0	0	0	0	0	2.1	0	0	0	2.1	1.6	0	1.1	0	0.8	1.6	2.83333
2043	yes	20	Minerals	medium	38	female	yes	2	no	4	3.9	34.9136	112.5	Very High	Obesity I	55	20	15	5	20	1	1	1	5	5	3	3	1	9	3	3	3	0	0	6	4	2	0.7	0	0	0	0.7	2.5	0.6	1.3	1.2	0.8	3	2.83333
2044	yes	20	Minerals	medium	71	male	yes	2	yes	1	8.5	39.4763	120.15	Very High	Obesity II	57	20	15	5	22	1	3	1	3	5	3	1	5	15	0	3	3	6	3	0	0	0	0.7	0	0	0	2.9	0.9	0	1.2	1.1	0.8	0.9	1.66667
2045	yes	20	Minerals	medium	55	male	yes	3	yes	1	1.9	25.7287	86.5	Normal	Overweight	55	20	15	5	26	1	5	1	5	5	5	1	3	9	3	3	0	0	3	0	0	0	2.5	0	0	1.2	3.7	3.4	0	3.5	3.3	1.6	3.4	1
2046	yes	20	Minerals	medium	49	male	no	0	no	1	1.1	35.5727	114.45	Very High	Obesity II	46	17	12	5	21	1	0	1	5	5	5	3	1	6	3	3	0	0	0	2	0	2	1	0	0	1.2	2.2	3.1	1.4	1.8	0	1.3	4.5	1.66667
2047	yes	20	Minerals	medium	49	male	yes	2	yes	4	3.1	27.2645	94.15	High	Overweight	42	15	12	3	17	1	0	1	3	5	5	1	1	6	3	3	0	0	0	4	4	0	1.5	0	0	0	1.5	1.5	0	0.6	0	1	1.5	2.33333
2048	yes	20	Minerals	medium	23	female	no	0	no	4	1	27.2122	89	Very High	Overweight	38	15	12	3	19	1	0	1	3	5	3	3	3	0	0	0	0	0	0	4	0	4	2.2	0	0	0	2.2	0	0.6	0.6	0	0.6	0.6	3.16667
2049	yes	20	Minerals	medium	23	female	no	0	no	3	1	25.7643	80.5	High	Overweight	37	9	9	0	10	1	0	0	1	5	1	1	1	18	0	6	6	6	0	0	0	0	0	0	0	0	0	0	0	0	0	0.7	0	3.66667
2050	yes	20	Minerals	medium	41	female	yes	6	no	2	1	25.2556	83.1	High	Overweight	35	17	12	5	15	0	1	1	5	5	1	1	1	3	0	0	0	0	3	0	0	0	2.2	0	0	0.6	2.8	2.2	0	1.5	0.6	0	2.2	1
2051	yes	20	Minerals	medium	35	female	yes	3	yes	4	5.3	28.394	92.25	Very High	Overweight	32	7	6	1	13	0	0	0	1	5	1	1	5	12	0	0	6	6	0	0	0	0	0	0	0	0	0	0	1.3	0	0	0	1.3	2.5
2052	yes	20	Minerals	medium	50	male	yes	3	yes	2	3.2	29.308	102.55	Very High	Overweight	51	17	12	5	25	1	5	0	5	5	5	1	3	9	0	0	6	0	3	0	0	0	2.9	0	0	0	2.9	3.3	0.9	0	3.2	1.9	4.2	1
2053	yes	20	Minerals	medium	43	female	yes	4	no	2	1.3	26.7532	90.95	Very High	Overweight	49	20	15	5	20	3	3	1	3	5	1	1	3	9	0	0	3	3	3	0	0	0	1.5	0	0	0.6	2.1	1.3	0.6	1.3	1.7	2	1.8	2.16667
2054	yes	20	Minerals	medium	24	male	yes	1	yes	3	2	31.0494	104	Very High	Obesity I	49	20	15	5	20	3	1	1	3	5	3	1	3	9	0	0	6	3	0	0	0	0	1.8	0	0	0	1.8	0.8	0.7	1.1	0.5	1.5	1.5	1.33333
2055	yes	20	Minerals	medium	24	male	no	0	no	3	1.3	26.2287	89.5	Normal	Overweight	51	20	15	5	28	3	1	1	5	5	5	5	3	3	0	0	0	0	3	0	0	0	1.7	0	0	1.5	3.3	1.6	2.2	3.3	0.6	2.8	3.8	3.16667
2056	yes	20	Minerals	medium	32	female	yes	2	yes	3	1.3	24.737	85.5	High	Healthy Weight	41	12	9	3	20	0	0	1	5	5	3	1	5	9	0	0	6	3	0	0	0	0	3.9	0	0	0	3.9	1.6	0	2	0	0	1.6	3.16667
2203	no	22	Aliments	small	30	male	no	0	no	2	1	22.4082	74.75	Normal	Healthy Weight	38	15	12	3	23	5	0	1	5	5	5	1	1	0	0	0	0	0	0	0	0	0	3.7	0	0	0	3.7	2.9	0	1.9	0	6.7	2.9	3.16667
2208	no	22	Aliments	small	37	male	no	0	yes	1	1	24.7598	92	Normal	Healthy Weight	54	15	12	3	19	1	0	1	5	5	5	1	1	18	6	6	6	0	0	2	2	0	0	0.268421	0.631579	0	0.9	3.3	0	2.5	0	0.7	3.3	1
2209	no	22	Aliments	small	38	male	yes	1	yes	2	1	27.034	88.35	Normal	Overweight	41	17	12	5	21	1	0	1	5	5	5	3	1	3	3	0	0	0	0	0	0	0	0	0	0	1.2	1.8	3.3	2.2	0.6	0	0.9	5.5	1.66667
2210	no	22	Aliments	small	37	female	yes	1	yes	3	1	31.27	100.1	Very High	Obesity I	34	17	12	5	17	1	0	1	5	5	3	1	1	0	0	0	0	0	0	0	0	0	2.5	0	0	0	5.4	3.1	0	2.3	0	1.5	3.1	4
2213	no	22	Aliments	small	30	male	no	0	no	4	2.7	29.274	95.05	High	Overweight	49	14	9	5	24	3	0	0	3	5	5	3	5	9	3	0	3	0	3	2	0	2	3.2	0	0	0	3.2	0.8	1.6	0	0	2.6	2.4	3
2215	no	22	Aliments	small	38	male	yes	3	yes	2	1	28.2461	91.05	Normal	Overweight	45	12	9	3	18	0	0	1	5	5	5	1	1	15	3	6	6	0	0	0	0	0	1	0	0	0	1	1.6	0	0.6	0	0	1.6	1.83333
2216	no	22	Aliments	small	52	male	yes	6	yes	0	1.3	30.9383	101.15	High	Obesity I	63	15	12	3	25	3	0	1	5	5	5	1	5	15	3	6	6	0	0	8	6	2	2.8	0	0	0	2.8	2.7	0	4.2	0	2.7	2.7	3.83333
2218	no	22	Aliments	small	32	male	yes	1	no	1	1	22.2799	80.2	Normal	Healthy Weight	48	17	12	5	19	1	0	1	5	5	5	1	1	12	3	3	6	0	0	0	0	0	1.4	0.626316	0.473684	0	2.5	5.1	0.5	3.9	0	1.7	5.7	2.66667
2219	no	22	Aliments	small	57	male	yes	5	yes	1	1	22.9005	81.3	Normal	Healthy Weight	48	15	12	3	17	0	1	1	3	5	5	1	1	12	3	3	6	0	0	4	0	4	2.2	0	0	0	2.2	1.7	0	2	0.6	0	1.7	1
2220	no	22	Aliments	small	38	male	yes	2	yes	3	1.9	28.2653	101	High	Overweight	47	17	12	5	19	1	0	1	3	5	5	1	3	9	3	3	3	0	0	2	0	2	2.3	2.03684	1.16316	0	5.5	1.9	0	1.5	0	0.5	1.9	1.83333
2221	no	22	Aliments	small	59	male	yes	3	no	1	1	26.1892	87.7	Normal	Overweight	39	14	9	5	22	0	0	1	5	5	5	1	5	3	0	3	0	0	0	0	0	0	1.9	0	0	0	4.5	4.1	0	1.6	0	0	4.1	2.33333
2222	no	22	Aliments	small	61	male	yes	2	no	2	1.3	25.9313	97	High	Overweight	46	20	15	5	22	1	1	1	5	5	5	3	1	0	0	0	0	0	0	4	0	4	1.2	0	0	2.5	3.6	3.3	2.8	1.3	1.3	0.8	6.1	2.83333
2224	no	22	Aliments	small	62	male	yes	3	yes	1	1	22.0285	83.4	Normal	Healthy Weight	54	13	12	1	17	1	0	1	5	5	3	1	1	24	6	6	6	6	0	0	0	0	0	0	0	0	0	2.4	0	1.2	0	0.7	2.4	3.33333
2228	no	22	Aliments	small	43	male	yes	2	yes	2	1.2	26.467	97.75	High	Overweight	46	17	12	5	27	1	0	1	5	5	5	5	5	0	0	0	0	0	0	2	0	2	5.9	0	0	0	5.9	4.6	2.5	0.9	0	2.1	7.2	1
2229	no	22	Aliments	small	28	male	no	0	no	2	1	35.6245	107.9	Very High	Obesity II	51	12	9	3	16	0	0	1	5	5	3	1	1	15	3	3	6	0	3	8	4	4	1.1	0	0	0	1.1	1.9	0	2.3	0	0	1.9	2.66667
2234	no	22	Aliments	small	52	male	yes	3	yes	1	1	28.7698	102.25	Very High	Overweight	53	17	12	5	21	1	0	1	5	5	5	3	1	15	3	6	6	0	0	0	0	0	0.6	2.22105	0.278947	0	3	4.1	0	2.4	0	1.8	4.1	3.16667
2236	no	22	Aliments	small	21	male	no	0	no	3	1	21.3272	75	Normal	Healthy Weight	46	17	12	5	23	3	0	1	5	5	5	1	3	6	3	3	0	0	0	0	0	0	4.7	0	0	0	5.3	5.6	0	1.5	0	4	5.6	1.33333
2237	no	22	Aliments	small	19	male	no	0	no	3	1	22.6627	78.2	Normal	Healthy Weight	53	15	12	3	25	5	0	1	5	5	5	1	3	9	3	6	0	0	0	4	0	4	0	0	0	0	2.5	4.7	0	2.5	0	7	4.7	3.5
2238	no	22	Aliments	small	38	male	yes	2	yes	3	2	25.3966	88.55	Normal	Overweight	58	15	12	3	15	1	0	1	1	5	1	1	5	24	6	6	6	6	0	4	0	4	0	0	0	0	2.4	0.8	0	0.7	0	1.1	0.8	3.16667
2239	no	22	Aliments	small	32	male	yes	1	no	1	0.9	21.9316	84	Normal	Healthy Weight	41	17	12	5	15	1	0	1	3	5	3	1	1	9	0	6	0	3	0	0	0	0	0	0	0	1.2	2.5	1.4	0	1.7	0	0.8	1.4	3.33333
2240	no	22	Aliments	small	29	female	no	0	yes	3	2	27.466	93	Very High	Overweight	52	17	12	5	19	0	1	3	3	5	3	3	1	12	3	0	6	3	0	4	0	4	2	0	0	0	2	0.6	2.5	3	0.6	0	3.1	1.83333
2241	no	22	Aliments	small	20	male	no	0	no	2	1	22.5662	80	Normal	Healthy Weight	51	17	12	5	25	1	0	1	5	5	5	3	5	9	3	6	0	0	0	0	0	0	1.7	0	0	1.2	5.2	3.3	0.9	2	0	1.1	4.2	2
2242	no	22	Aliments	small	65	male	yes	4	no	2	4.1	30.7813	101.25	High	Obesity I	59	20	15	5	24	3	3	1	3	5	1	3	5	15	3	0	6	3	3	0	0	0	0	0.336842	0.763158	0	1.1	0.9	3	0.6	1	2.6	4	3.16667
2243	no	22	Aliments	small	37	female	yes	2	yes	3	1.1	24.5726	85.45	High	Healthy Weight	59	20	15	5	22	3	1	1	5	5	1	1	5	15	6	3	6	0	0	2	0	2	1.4	0.0894737	0.510526	0	2	3.1	0	2.3	0.7	2.6	3.1	2
2244	no	22	Aliments	small	58	male	yes	2	no	1	1	29.6327	101.25	High	Overweight	47	14	9	5	18	0	0	1	5	5	5	1	1	15	3	6	6	0	0	0	0	0	0	1.28947	0.510526	0	1.8	2.4	0	2.6	0	0	2.4	1
2501	yes	25	Aliments	small	41	male	yes	2	yes	1	1.4	33.2342	104.25	Very High	Obesity I	63	17	12	5	21	1	0	1	5	5	3	1	5	21	6	6	6	3	0	4	0	4	0	0.357895	0.942105	0	1.3	1.9	0	2.4	0	0.9	1.9	1.33333
2503	yes	25	Aliments	small	52	female	yes	3	yes	1	1	31.25	105.9	Very High	Obesity I	54	17	12	5	21	1	0	3	5	5	5	1	1	12	3	6	3	0	0	4	2	2	0	0	0	0.6	1.2	4.3	0	5.7	0	1	4.3	1
2506	yes	25	Aliments	small	44	male	yes	3	yes	1	1.1	32.0033	90.75	Normal	Obesity I	56	17	12	5	23	3	0	1	5	5	5	1	3	12	6	6	0	0	0	4	0	4	0.8	0	0	1.2	3	6	0	2.9	0	3	6	2.5
2507	yes	25	Aliments	small	70	male	yes	1	yes	1	1	30.5197	105.6	Very High	Obesity I	45	14	9	5	20	0	0	3	5	5	5	1	1	9	3	6	0	0	0	2	2	0	1	0	0	1.6	2.6	1.6	0	4.8	0	0	1.6	2
2511	yes	25	Aliments	small	54	male	yes	2	yes	3	4.8	25.4685	89.75	Normal	Overweight	33	11	6	5	13	0	0	0	1	5	5	1	1	9	3	3	0	0	3	0	0	0	0	0	0	1.9	3.2	1.2	0	0	0	0	1.2	2.66667
2517	yes	25	Aliments	small	31	male	yes	4	yes	2	1.2	23.4198	78.5	Normal	Healthy Weight	49	17	12	5	19	1	0	1	3	5	5	1	3	9	3	0	3	0	3	4	0	4	0.6	0	0	0	2.5	1.7	0	1.1	0	1.3	1.7	3.66667
2520	yes	25	Aliments	small	39	male	yes	1	yes	2	1	30.8173	98.1	High	Obesity I	57	20	15	5	22	1	3	1	3	5	3	1	5	15	3	6	3	3	0	0	0	0	0	0	0	0	2.4	1.2	0.7	2.5	1.2	0.8	1.9	2.83333
2525	yes	25	Aliments	small	29	male	yes	2	yes	3	1.6	27.3262	85.6	Normal	Overweight	54	17	12	5	25	3	0	1	5	5	5	1	5	12	6	6	0	0	0	0	0	0	1.9	0	0	0	2.9	3.7	0	2.9	0	2.4	3.7	2
2529	yes	25	Aliments	small	56	male	yes	3	yes	1	1	26.2109	106.9	Very High	Overweight	52	20	15	5	26	3	1	1	5	5	5	1	5	6	3	3	0	0	0	0	0	0	1.6	0	0	0	4.1	3.3	0.8	1.4	1	2.8	4.1	2
2531	yes	25	Aliments	small	55	male	yes	4	yes	3	1	28.7927	100.7	High	Overweight	65	17	12	5	21	1	0	3	5	5	5	1	1	21	6	6	6	0	3	6	4	2	0	0	0	0	1	1.6	2	5.1	0	0.9	3.7	1
2533	yes	25	Aliments	small	31	male	yes	4	yes	1	1	28.2029	89.6	Normal	Overweight	41	14	9	5	14	0	0	1	3	5	3	1	1	9	3	3	0	0	3	4	0	4	3	0.757895	0.942105	0	4.8	1.6	0	3.9	0	0	1.6	1
2537	yes	25	Aliments	small	26	male	yes	1	no	3	1	24.8033	80.4	Normal	Healthy Weight	50	17	12	5	21	1	0	1	5	5	5	1	3	12	0	6	6	0	0	0	0	0	0.6	0	0	0	3	2.7	0	3.7	0	0.9	2.7	2.83333
2538	yes	25	Aliments	small	31	male	no	0	no	3	1	25.4671	81.1	Normal	Overweight	44	17	12	5	25	1	0	1	5	5	5	5	3	0	0	0	0	0	0	2	0	2	0	0	0	0	2.3	2.9	3.5	1.3	0	1.8	6.4	2.33333
2544	yes	25	Aliments	small	28	male	no	0	yes	3	1	20.3774	69.2	Normal	Healthy Weight	42	17	12	5	19	1	0	1	3	5	5	3	1	6	0	3	0	3	0	0	0	0	1.5	0	0	1.2	2.8	2.5	1.2	2.2	0	0.7	3.7	1.33333
2547	yes	25	Aliments	small	39	male	no	0	no	1	1	22.3317	82.85	Normal	Healthy Weight	45	14	9	5	14	0	0	1	3	5	3	1	1	15	3	3	3	3	3	2	0	2	3	0.357895	0.942105	0	4.3	1.6	0.5	1.2	0	0	2.2	2.33333
2548	yes	25	Aliments	small	44	male	yes	2	yes	1	1	24.4827	86.4	Normal	Healthy Weight	52	17	12	5	23	3	0	1	5	5	5	1	3	12	3	6	3	0	0	0	0	0	1.3	0	0	0	2.6	4.4	0	2.7	0	4	4.4	3.16667
2549	yes	25	Aliments	small	23	male	no	0	no	3	1	26.1035	83.85	Normal	Overweight	42	17	12	5	21	1	0	1	5	5	5	3	1	0	0	0	0	0	0	4	0	4	3.1	0	0	0	5.1	3.5	2.8	2.9	0	1.1	6.3	2.83333
2550	yes	25	Aliments	small	26	male	yes	2	yes	2	1	34.4742	106.8	Very High	Obesity I	52	17	12	5	19	1	0	1	5	5	5	1	1	12	3	6	3	0	0	4	0	4	1.1	0	0	0	2.4	5.6	0	1.6	0	2.4	5.6	1
2551	yes	25	Aliments	small	44	male	yes	4	yes	1	1	26.2043	94.25	High	Overweight	46	15	12	3	19	1	0	1	5	5	5	1	1	12	3	3	6	0	0	0	0	0	0	1.45263	3.14737	0	4.6	2.8	0	4.4	0	1.1	2.8	3
2552	yes	25	Aliments	small	33	female	yes	3	yes	4	1	28.9453	84.2	High	Overweight	46	15	12	3	17	1	5	0	1	5	1	1	3	12	3	0	3	6	0	2	0	2	0	0	0	0	0.5	0	1.6	0	2	1.1	1.6	2.83333
2601	no	26	Minerals	small	44	male	yes	2	yes	1	1	24.5399	83.5	Normal	Healthy Weight	51	15	12	3	19	3	0	1	5	5	3	1	1	15	3	6	6	0	0	2	0	2	0	0	0	0	2.6	3.3	0	2.6	0	1.8	3.3	1.83333
2602	no	26	Minerals	small	35	male	yes	3	yes	1	1	20.0319	74.8	Normal	Healthy Weight	54	20	15	5	28	5	1	1	5	5	5	1	5	6	0	3	0	0	3	0	0	0	2.5	0	0	1.2	3.8	3.7	0	3.3	1.7	5.6	3.7	3
2606	no	26	Minerals	small	27	female	no	0	no	3	1	23.6719	75	Normal	Healthy Weight	60	17	12	5	21	1	1	0	5	5	3	1	5	18	6	6	3	3	0	4	0	4	1.6	0	0	0.6	2.2	1.5	0	0	1.3	0.7	1.5	3.16667
2608	no	26	Minerals	small	30	male	yes	2	yes	3	1.6	28.3506	94.1	High	Overweight	46	17	12	5	17	1	0	1	3	5	5	1	1	12	6	6	0	0	0	0	0	0	1	0	0	1.2	3.5	1.6	0	3.1	0	0.6	1.6	1.16667
2609	no	26	Minerals	small	48	male	yes	3	yes	1	1.5	24.614	91.7	Normal	Healthy Weight	47	17	12	5	21	3	0	1	3	5	5	3	1	9	3	6	0	0	0	0	0	0	0	2.02105	0.278947	1.9	4.1	1.1	0	3.8	0	2.8	1.1	2.33333
2611	no	26	Minerals	small	48	male	yes	7	yes	2	1	24.093	86.5	Normal	Healthy Weight	57	15	12	3	17	1	0	1	5	5	3	1	1	15	3	6	3	0	3	10	6	4	0	0	0	0.7	0.7	2.5	0	1.6	0	0.6	2.5	1.16667
2614	no	26	Minerals	small	60	male	yes	5	yes	0	1	28.4079	96.9	High	Overweight	50	15	12	3	17	1	0	1	5	5	3	1	1	18	3	6	6	3	0	0	0	0	0	0	0	0	1.7	3.3	0	1.1	0	1.1	3.3	1
2621	no	26	Minerals	small	41	male	yes	1	yes	1	1.5	33.9453	107.9	Very High	Obesity I	48	15	12	3	21	1	0	3	5	5	5	1	1	12	3	0	6	0	3	0	0	0	2.4	0	0	0	2.4	3.3	0	4.5	0	1.4	3.3	2.83333
2622	no	26	Minerals	small	44	male	yes	2	yes	1	1.3	27.8704	99.25	High	Overweight	52	20	15	5	32	5	3	1	5	5	5	3	5	0	0	0	0	0	0	0	0	0	3.2	0	0	0	4.2	0.8	0	1.8	3.7	6.7	0.8	2.66667
2627	no	26	Minerals	small	48	male	no	0	yes	3	2.7	41.5765	132.75	Very High	Obesity III	36	16	15	1	14	1	1	1	1	5	3	1	1	6	0	0	6	0	0	0	0	0	4.4	0	0	0	4.4	0	0	1.9	1.2	1.2	0	1.16667
2633	no	26	Minerals	small	45	male	yes	2	yes	1	1.3	34.2881	108.75	Very High	Obesity I	62	18	15	3	24	1	1	1	5	5	5	1	5	12	3	3	6	0	0	8	4	4	0.5	0	0	0	0.5	1.9	0	0.6	0.6	1.2	1.9	3.16667
2634	no	26	Minerals	small	36	female	yes	1	yes	4	1.4	29.1341	92	Very High	Overweight	68	20	15	5	26	3	5	1	5	5	1	1	5	18	3	3	6	3	3	4	0	4	1.6	0	0	0	3	2	0	0.6	4.1	1.7	2	1.83333
2635	no	26	Minerals	small	64	male	yes	3	yes	0	1	31.8457	105.8	Very High	Obesity I	55	18	15	3	22	1	1	1	5	5	5	1	3	15	3	6	3	0	3	0	0	0	0	0	0	0	2.1	5	0	3.6	1.2	2.1	5	1.5
2636	no	26	Minerals	small	34	male	yes	1	yes	2	1.5	28.2923	96.5	High	Overweight	42	15	12	3	21	3	0	1	5	5	5	1	1	6	0	0	6	0	0	0	0	0	2.8	0	0	0	2.8	3.3	0	1.9	0	2.5	3.3	1
2637	no	26	Minerals	small	36	male	yes	2	no	3	1.5	30.0433	95.75	High	Obesity I	47	17	12	5	21	3	0	1	5	5	5	1	1	9	3	3	3	0	0	0	0	0	1.6	0	0	0	3.1	3.5	0	4.4	0	2.7	3.5	3
2638	no	26	Minerals	small	34	male	yes	2	yes	1	1.2	23.6678	87.25	Normal	Healthy Weight	57	12	9	3	22	1	0	0	5	5	5	1	5	15	3	6	6	0	0	8	6	2	0	0	0	0	2	3.3	0	0	0	0.9	3.3	2
2639	no	26	Minerals	small	61	male	yes	7	yes	1	1.7	30.8603	111	Very High	Obesity I	30	12	9	3	15	0	0	1	3	5	5	1	0	3	0	0	3	0	0	0	0	0	0	1.18421	2.51579	0	3.7	0	2.4	3.2	0	0	2.4	2.83333
2640	no	26	Minerals	small	37	male	yes	2	yes	1	1.7	28.2553	92.95	Normal	Overweight	46	17	12	5	15	1	0	1	3	5	3	1	1	12	3	3	6	0	0	2	0	2	0.9	0	0	0	1.7	2	1.8	1.5	0	1.8	3.8	1.5
2641	no	26	Minerals	small	35	male	no	0	no	1	1.9	22.6394	78.9	Normal	Healthy Weight	46	15	12	3	19	1	0	1	5	5	5	1	1	12	6	6	0	0	0	0	0	0	0	0	0	0	2.5	6.6	0	1.3	0	2	6.6	3.16667
2642	no	26	Minerals	small	37	male	yes	4	yes	2	1	20.8416	78.6	Normal	Healthy Weight	52	15	12	3	19	1	0	1	5	5	5	1	1	12	3	3	6	0	0	6	6	0	0.8	0	0	0	0.8	3.3	0	5	0	1	3.3	2
2643	no	26	Minerals	small	38	male	yes	3	yes	1	1.5	31.2488	105	Very High	Obesity I	40	13	12	1	19	3	0	1	3	5	5	1	1	6	0	0	6	0	0	2	0	2	0.5	0	0	0	0.5	0	0	3.7	0	3	0	3
2644	no	26	Minerals	small	26	male	no	0	no	1	1.6	23.1734	81.15	Normal	Healthy Weight	54	17	12	5	25	5	0	1	5	5	5	1	3	12	6	6	0	0	0	0	0	0	0	0	0	1.2	2.5	3.7	0	1	0	5.3	3.7	1.16667
2701	yes	27	Aliments	small	36	male	yes	3	yes	4	1	21.6049	78.85	Normal	Healthy Weight	60	17	12	5	21	1	0	3	5	5	5	1	1	18	6	6	6	0	0	4	4	0	0	0	0	0	1.6	3.3	1.1	7	0	1.3	4.4	3.83333
2702	yes	27	Aliments	small	22	male	yes	1	yes	2	0.9	23.1291	77.45	Normal	Healthy Weight	64	17	12	5	23	1	0	3	5	5	3	1	5	18	6	3	6	0	3	6	4	2	0	0	0	0	1.3	3.3	1.7	8	0	0.8	5	2.83333
2703	yes	27	Aliments	small	34	male	yes	2	yes	3	1	25.2454	86	Normal	Overweight	53	17	12	5	23	1	0	1	5	5	5	1	5	9	3	3	0	0	3	4	2	2	0	0	0	1.2	4	3.5	0.5	2.5	0	0.8	4	3.16667
2704	yes	27	Aliments	small	42	female	yes	1	no	3	1	28.8505	91.3	Very High	Overweight	61	15	12	3	19	3	0	1	3	5	1	1	5	21	3	6	6	6	0	6	6	0	0	0	0	0	0.5	1.2	0	1.8	0	2	1.2	3.5
2705	yes	27	Aliments	small	36	male	yes	4	no	1	1	26.1774	92.3	Normal	Overweight	50	15	12	3	23	1	0	1	5	5	5	1	5	12	3	3	3	0	3	0	0	0	0	0	0	0	3.6	3.3	0	5	0	1.2	3.3	2.33333
2706	yes	27	Aliments	small	43	female	yes	2	no	4	2	32.7914	91	Very High	Obesity I	63	18	15	3	20	1	3	1	3	5	1	1	5	21	3	6	6	6	0	4	4	0	0	0	0	0	1.3	0	0.8	1.3	1.7	1.2	0.8	2.5
2707	yes	27	Aliments	small	26	male	yes	1	yes	1	0.9	22.1234	73.9	Normal	Healthy Weight	55	17	12	5	23	1	0	1	5	5	5	1	5	9	3	6	0	0	0	6	6	0	0	0	0	0.7	1.8	3.3	0.6	2.7	0	0.9	3.9	3.5
2708	yes	27	Aliments	small	30	male	no	0	no	3	1.1	26.1749	89.5	Normal	Overweight	49	17	12	5	23	1	0	1	5	5	5	1	5	9	0	0	6	0	3	0	0	0	0	0	0	0	1.3	3.3	0.8	3	0	1.6	4	2.66667
2709	yes	27	Aliments	small	41	female	yes	3	no	3	1	24.2475	79.25	Normal	Healthy Weight	56	14	9	5	20	5	0	0	3	5	1	1	5	18	3	3	6	3	3	4	0	4	0	0	0	0	1.8	0.8	0.9	0	0	3.1	1.8	2.83333
2710	yes	27	Aliments	small	37	male	yes	2	no	2	1	25.8092	88.75	Normal	Overweight	50	20	15	5	24	1	1	1	5	5	5	1	5	6	0	6	0	0	0	0	0	0	0	0	0	1.2	4.1	3.3	0	2.1	1.9	1	3.3	3
2711	yes	27	Aliments	small	30	male	no	0	yes	3	1	24.7942	87.25	Normal	Healthy Weight	56	20	15	5	30	1	3	1	5	5	5	5	5	6	0	0	6	0	0	0	0	0	0	0	0	0	1.1	2.9	9.2	1.5	2.3	0.6	12.1	2
2712	yes	27	Aliments	small	22	female	no	0	no	3	1.6	28.0339	81.65	High	Overweight	54	20	15	5	20	1	5	1	3	5	1	1	3	12	3	3	0	3	3	2	2	0	0	0	0	1.9	2.6	1.2	1.3	0.6	3.5	1.3	2.5	3.5
2713	yes	27	Aliments	small	27	male	yes	2	no	4	2	40.417	114.25	Very High	Obesity III	47	17	12	5	21	1	0	1	5	5	3	1	5	9	3	0	6	0	0	0	0	0	0	0	0	0	2.9	3.3	1.6	1.7	0	1.4	4.9	3.33333
2714	yes	27	Aliments	small	32	male	yes	2	yes	4	3	26.1962	90.5	Normal	Overweight	40	17	12	5	23	1	0	1	3	5	3	5	5	0	0	0	0	0	0	0	0	0	0	0	0	0	1.3	1.6	10.2	2.7	0	1.2	11.8	2.33333
2715	yes	27	Aliments	small	53	male	yes	3	yes	2	2	23.2716	92	Normal	Healthy Weight	50	17	12	5	21	3	0	1	5	5	3	3	1	12	0	0	6	3	3	0	0	0	1.1	0	0	0	2.1	2.8	3	2.5	0	2.4	5.8	1.33333
2716	yes	27	Aliments	small	46	male	yes	3	no	1	1	26.3556	91.25	Normal	Overweight	43	17	12	5	19	1	0	1	5	5	5	1	1	3	0	0	0	0	3	4	0	4	3.3	0	0	1.2	4.6	3.1	0.8	4.8	0	0.8	3.9	3
2717	yes	27	Aliments	small	18	male	no	0	no	1	0.9	20.6612	75.05	Normal	Healthy Weight	56	15	12	3	23	1	0	1	5	5	5	1	5	18	6	6	6	0	0	0	0	0	0	0	0	0	1.3	5.5	0	2.7	0	1.6	5.5	3
2718	yes	27	Aliments	small	35	female	yes	1	yes	2	1	21.2183	77.45	Normal	Healthy Weight	67	17	12	5	21	1	0	3	5	5	1	1	5	21	3	6	6	6	0	8	6	2	0	0	0	0	0.6	1.6	1.3	3.3	0	0.9	2.9	2
2719	yes	27	Aliments	small	48	male	yes	5	yes	1	1	32.4557	102.5	Very High	Obesity I	52	15	12	3	19	1	0	3	5	5	3	1	1	18	3	6	6	0	3	0	0	0	0	0	0	0	0.8	3.3	0	3.6	0	0.9	3.3	1.33333
2801	yes	28	Minerals	small	30	female	yes	1	yes	1	1.6	30.7774	91.9	Very High	Obesity I	48	18	15	3	30	3	3	1	3	5	5	5	5	0	0	0	0	0	0	0	0	0	0	0	0	0.6	0.6	0	3.7	4.4	2	2.8	3.7	2.83333
2802	yes	28	Minerals	small	44	male	yes	2	yes	4	1.3	24.2907	90.8	Normal	Healthy Weight	34	17	12	5	17	1	0	1	3	5	3	1	3	0	0	0	0	0	0	0	0	0	1.6	0	0	0.6	2.8	1.6	1	1.1	0	1.3	2.6	2.5
2803	yes	28	Minerals	small	26	male	no	0	yes	3	1	31.4819	109.5	Very High	Obesity I	50	20	15	5	30	1	5	1	3	5	5	5	5	0	0	0	0	0	0	0	0	0	0	0	0	0	0.8	1.6	8.7	1.3	5.7	0.5	10.3	1.5
2804	yes	28	Minerals	small	42	male	no	0	yes	1	1	28.4636	99.75	High	Overweight	47	17	12	5	21	3	0	1	3	5	5	3	1	3	3	0	0	0	0	6	2	4	0	0	0	0.7	0.7	2.8	1.7	1	0	3.7	4.5	3.83333
2805	yes	28	Minerals	small	36	male	yes	3	yes	1	1	30.1714	102	Very High	Obesity I	52	17	12	5	21	1	0	1	5	5	5	1	3	12	3	6	0	0	3	2	0	2	0.7	0	0	1.2	3.1	3.3	0	1	0	1.7	3.3	3.33333
2806	yes	28	Minerals	small	30	male	no	0	yes	2	1	22.4426	76.7	Normal	Healthy Weight	59	17	12	5	23	1	0	1	5	5	5	1	5	15	3	6	6	0	0	4	0	4	0	1.76842	0.631579	0	2.4	3.4	1	3.4	0	0.9	4.4	2.83333
2807	yes	28	Minerals	small	46	male	yes	1	yes	3	1	28.6455	94.5	High	Overweight	43	17	12	5	23	1	0	1	5	5	5	1	5	3	0	3	0	0	0	0	0	0	1.6	0	0	1.2	4.8	2.5	0	1.7	0	1.4	2.5	2.5
2808	yes	28	Minerals	small	21	male	no	0	yes	2	1.2	19.9286	68.05	Normal	Healthy Weight	47	17	12	5	21	1	0	1	5	5	5	3	1	9	3	0	6	0	0	0	0	0	2.2	0	0	0	3	3.3	2.2	4.3	0	1.6	5.5	3.16667
2809	yes	28	Minerals	small	40	male	no	0	no	1	1	24.3531	94.5	High	Healthy Weight	54	17	12	5	21	1	0	1	5	5	5	1	3	12	3	3	6	0	0	4	2	2	2.9	0	0	0	3.4	4.9	0	3.4	0	2.3	4.9
2810	yes	28	Minerals	small	25	male	no	0	no	3	1	25.917	92.75	Normal	Overweight	53	20	15	5	22	1	1	1	5	5	5	1	3	9	3	6	0	0	0	2	0	2	0	0	0	1.2	4	3.7	0	4.2	1.3	1.3	3.7	2.66667
2811	yes	28	Minerals	small	42	male	yes	2	yes	2	1	30.303	109.5	Very High	Obesity I	57	17	12	5	19	1	0	1	5	5	5	1	1	21	6	6	6	3	0	0	0	0	1	0	0	0	2.2	4.9	0	0.6	0	0.9	4.9	1.16667
2812	yes	28	Minerals	small	47	male	yes	2	no	3	4	36.8104	120.75	Very High	Obesity II	48	20	15	5	22	1	1	1	3	5	5	1	5	6	0	0	6	0	0	0	0	0	1.4	0	0	0	1.4	1.8	0.7	1	0.7	2.1	2.5	3.83333
2813	yes	28	Minerals	small	31	male	yes	1	yes	3	1.5	29.1276	94.95	High	Overweight	46	17	12	5	23	0	1	1	3	5	5	3	5	6	3	3	0	0	0	0	0	0	2.3	0	0	0	4.2	1.9	1.7	1.6	1.8	0	3.6	1
2814	yes	28	Minerals	small	37	female	yes	1	no	4	2.5	36.391	103.05	Very High	Obesity II	37	17	12	5	17	3	0	1	3	5	1	3	1	3	0	0	0	3	0	0	0	0	0	0	0	0.6	1.2	1.6	2.3	1.6	0	2.2	3.9	3.33333
2815	yes	28	Minerals	small	26	male	yes	2	yes	1	1	23.1274	82	Normal	Healthy Weight	52	15	12	3	19	1	0	1	5	5	5	1	1	12	3	3	6	0	0	6	2	4	0	0	0	0	1.2	7.3	0	2.9	0	1.5	7.3	1.83333
2816	yes	28	Minerals	small	29	male	no	0	yes	3	1.2	21.304	83.8	Normal	Healthy Weight	51	15	12	3	19	3	0	1	5	5	3	1	1	15	3	6	6	0	0	2	0	2	0	0	0	0	2.2	4.9	0	2	0	2.4	4.9	3
2817	yes	28	Minerals	small	40	male	yes	1	yes	2	1	23.3425	86	Normal	Healthy Weight	49	18	15	3	22	1	1	1	5	5	5	1	3	9	3	6	0	0	0	0	0	0	0	0	0	0	0.5	2.4	0	1.8	1.3	1	2.4	3.16667
2818	yes	28	Minerals	small	29	male	yes	1	yes	2	1	27.6584	97	High	Overweight	55	15	12	3	21	3	0	1	5	5	3	1	3	15	3	6	6	0	0	4	0	4	0	0	0	0	1.7	1.9	0	0.6	0	2.1	1.9	2.66667
2819	yes	28	Minerals	small	49	male	yes	1	no	1	1	22.3545	80.25	Normal	Healthy Weight	44	15	12	3	19	1	0	1	5	5	5	1	1	6	3	3	0	0	0	4	0	4	0	0	0	0	3.1	4.7	0	0.6	0	1.6	4.7	2.66667
2820	yes	28	Minerals	small	30	male	no	0	yes	1	1	27.1411	86.7	Normal	Overweight	37	15	12	3	19	3	0	1	3	5	5	1	1	3	0	3	0	0	0	0	0	0	0	0	0	0	3.8	1.3	0	1	0	3.5	1.3	2.66667
2821	yes	28	Minerals	small	23	male	yes	1	no	3	1.5	23.3564	75.8	Normal	Healthy Weight	49	17	12	5	23	1	1	0	5	5	5	1	5	9	3	3	3	0	0	0	0	0	2.4	0	0	0	3.5	4.8	0.6	0	1.4	1.8	5.4	2.33333
2822	yes	28	Minerals	small	28	male	no	0	yes	3	1.2	22.2093	71.75	Normal	Healthy Weight	66	20	15	5	28	3	3	1	5	5	5	3	3	18	6	6	3	0	3	0	0	0	0	1.73158	0.0684211	0	1.8	3.3	0.6	3.3	1.6	2.1	3.9	3.66667
2823	yes	28	Minerals	small	26	male	no	0	yes	3	1.6	22.5336	80	Normal	Healthy Weight	48	17	12	5	19	1	0	1	5	5	5	1	1	12	0	3	6	0	3	0	0	0	1.2	0	0	0	1.2	3.3	0.7	2.6	0	1.4	3.9	2.5
2824	yes	28	Minerals	small	21	male	no	0	no	3	1	18.8434	72.05	Normal	Healthy Weight	46	17	12	5	23	1	0	1	5	5	5	5	1	6	3	0	3	0	0	0	0	0	0	0	0	0	1.9	3.3	5	1.2	0	2	8.3	3.66667
2825	yes	28	Minerals	small	39	male	yes	2	yes	1	1	26.9487	85.75	Normal	Overweight	56	20	15	5	20	1	1	1	5	5	5	1	1	12	3	3	6	0	0	4	0	4	0.8	0	0	0	1.9	2.5	0	2.6	1.1	0.9	2.5	1.33333
2901	no	29	Textiles	small	55	female	yes	5	no	1	1	27.5998	95.65	Very High	Overweight	42	14	9	5	16	0	0	3	3	5	3	1	1	12	3	6	0	3	0	0	0	0	0	0	0	0.6	2.5	0.9	0	3	0	0	0.9	2.5
2902	no	29	Textiles	small	37	female	yes	1	yes	3	1	29.7846	90.85	Very High	Overweight	44	12	9	3	22	1	0	0	3	5	3	5	5	6	0	0	6	0	0	4	0	4	2.2	0	0	0	2.2	0	4.7	0	0	0.7	4.7	3.16667
2903	no	29	Textiles	small	43	female	yes	1	no	2	1	19.2234	72.05	Normal	Healthy Weight	46	15	12	3	13	1	0	1	3	5	1	1	1	18	3	6	6	3	0	0	0	0	0	0	0	0	1	1.8	0	1.7	0	0.5	1.8	1
2904	no	29	Textiles	small	53	female	yes	2	yes	2	1	25.974	92	Very High	Overweight	57	15	12	3	21	1	0	1	5	5	3	1	5	21	6	6	6	3	0	0	0	0	1.8	0	0	0	1.8	1.8	0	1.9	0	0.5	1.8	2.33333
2905	no	29	Textiles	small	35	female	yes	4	no	2	1	30.8532	97.75	Very High	Obesity I	54	17	12	5	13	1	1	0	3	5	1	1	1	24	6	6	6	3	3	0	0	0	0	0	0	0	1.4	1.8	0.6	0	0.6	1.2	2.3	2.33333
2906	no	29	Textiles	small	37	male	yes	2	yes	3	2	26.8081	96.6	High	Overweight	61	20	15	5	32	5	3	1	5	5	5	3	5	9	0	0	3	6	0	0	0	0	0	0.0894737	0.510526	0	0.6	1.5	1.7	1	2.4	4.8	3.2	1
2907	no	29	Textiles	small	40	female	yes	2	yes	2	1	24.9987	79.75	Normal	Overweight	36	17	12	5	13	1	0	1	3	5	1	1	1	6	3	0	0	0	3	0	0	0	0	0	0	0.7	0.7	1.8	0.7	0.6	0	0.6	2.5	2.33333
2908	no	29	Textiles	small	36	female	yes	2	yes	4	1	28.7395	83.25	High	Overweight	55	17	12	5	23	1	5	0	5	5	1	1	5	15	3	0	6	6	0	0	0	0	0	0.105263	0.494737	0	0.6	0.8	4	0	2.1	1.3	4.8	2
2909	no	29	Textiles	small	35	female	yes	1	yes	3	1	20.736	69.25	Normal	Healthy Weight	46	13	12	1	19	1	0	1	3	5	3	1	5	12	6	6	0	0	0	2	0	2	0	0	0	0	3.1	0	0	1.2	0	1.1	0	1.83333
2910	no	29	Textiles	small	33	female	yes	3	yes	3	1	23.196	75.6	Normal	Healthy Weight	27	7	6	1	11	0	0	0	3	3	3	1	1	9	0	3	6	0	0	0	0	0	0	0	0	0	0	0.6	0	0	0	0	0.6	2
2911	no	29	Textiles	small	49	female	yes	2	yes	2	1	31.2867	114.5	Very High	Obesity I	48	10	9	1	16	0	0	1	3	5	1	1	5	18	3	3	6	6	0	4	4	0	1.5	0	0	0	1.5	0	0	0.7	0	0	0	2
2912	no	29	Textiles	small	53	female	yes	4	no	3	1	27.1828	90.1	Very High	Overweight	36	10	9	1	14	0	1	0	1	5	3	1	3	12	0	0	6	6	0	0	0	0	0	0	0	0	0	0	1.4	0	0.6	0	1.4	4
2913	no	29	Textiles	small	57	female	yes	7	yes	1	1	36.9463	106.3	Very High	Obesity II	63	20	15	5	16	3	1	1	3	5	1	1	1	27	6	6	6	6	3	0	0	0	0	0.18421	1.01579	0	1.2	1.8	0	1.6	0.7	2.2	1.8	1.33333
2914	no	29	Textiles	small	31	female	yes	3	no	3	1	27.5851	94	Very High	Overweight	49	9	9	0	16	0	0	3	3	3	1	1	5	24	6	6	6	6	0	0	0	0	0	0	0	0	0	0	0	6.7	0	0	0	2.33333
2915	no	29	Textiles	small	40	female	yes	1	no	2	1	29.6127	94.35	Very High	Overweight	46	10	9	1	14	0	5	0	1	5	1	1	1	18	3	3	6	6	0	4	4	0	0	0	0	0	0	0	1.2	0	3.1	0	1.2	4
2916	no	29	Textiles	small	44	female	yes	2	yes	1	1	24.6385	79.5	Normal	Healthy Weight	50	18	15	3	20	1	1	1	3	5	3	1	5	12	0	6	6	0	0	0	0	0	0.6	0	0	0	0.6	0.8	0	1.7	1.2	1.2	0.8	2.5
2917	no	29	Textiles	small	24	female	no	0	yes	3	1	30.006	100	Very High	Obesity I	50	15	12	3	17	3	0	1	3	5	1	1	3	18	3	3	3	6	3	0	0	0	0	0	0	0.7	0.7	0	0.5	0.8	0	2.1	0.5	2.16667
2918	no	29	Textiles	small	65	female	yes	6	yes	1	1	30.5353	99.45	Very High	Obesity I	43	11	6	5	19	0	0	0	5	5	3	1	5	9	3	0	0	6	0	4	2	2	0	0	0	0	0.8	0.9	0.7	0	0	0	1.6	1
2919	no	29	Textiles	small	49	male	yes	1	yes	1	1	25.641	93.75	Normal	Overweight	40	12	9	3	16	0	0	1	3	5	3	1	3	12	0	6	0	6	0	0	0	0	0	0	0	1.2	1.2	1.5	0	1.2	0	0	1.5	2.83333
2920	no	29	Textiles	small	39	female	yes	1	yes	3	1.1	37.0634	106.5	Very High	Obesity II	32	11	6	5	15	0	0	0	1	5	3	3	3	6	3	3	0	0	0	0	0	0	1.3	0	0	0	2.1	0	2	0	0	0	2	3
2921	no	29	Textiles	small	24	male	yes	1	yes	2	1.5	19.247	71	Normal	Healthy Weight	42	17	12	5	19	1	0	1	5	5	3	1	3	6	0	0	6	0	0	0	0	0	0	0	0	0	1.1	3.9	0.9	1.9	0	1	4.8	1.66667
2922	no	29	Textiles	small	28	female	no	0	yes	4	1	20.3111	66.75	Normal	Healthy Weight	43	14	9	5	14	3	0	0	3	5	1	1	1	15	3	0	6	6	0	0	0	0	1.7	0	0	0	1.7	1.9	1	0	0	2.9	2.8	3
2923	no	29	Textiles	small	59	female	yes	2	no	1	1	27.7441	97.95	Very High	Overweight	49	13	12	1	19	1	3	0	5	5	3	1	1	15	3	0	6	6	0	2	2	0	0	0	0	0	0	2.3	0	0	1.3	0.6	2.3	1
2924	no	29	Textiles	small	52	female	yes	5	no	3	1	23.2262	85.65	High	Healthy Weight	52	14	9	5	20	0	5	0	1	5	3	1	5	18	6	3	6	3	0	0	0	0	0	0	0	0	0.7	0.8	0.5	0	2.5	0	1.4	3
2925	no	29	Textiles	small	29	female	yes	1	yes	3	1	32.1277	99.75	Very High	Obesity I	41	17	12	5	19	1	3	0	1	5	1	3	5	3	0	0	0	3	0	2	0	2	1.2	0	0	0.6	1.8	0	4.2	0	2.8	0.6	4.2	1
2926	no	29	Textiles	small	28	female	yes	1	yes	3	1	24.4017	78.35	Normal	Healthy Weight	43	12	9	3	16	0	0	1	3	5	1	1	5	15	0	3	6	6	0	0	0	0	0	0	0	0	0.6	0	1.2	0.7	0	0	1.2	1.66667
2927	no	29	Textiles	small	22	female	no	0	no	3	1	19.7909	68.5	Normal	Healthy Weight	58	18	15	3	16	1	3	1	3	3	1	1	3	24	6	6	6	3	3	0	0	0	0	0	0	0	0	2.8	1.3	0.9	1.8	0.7	4	1.16667
2928	no	29	Textiles	small	42	female	no	0	no	2	1	28.4225	91.25	Very High	Overweight	37	15	12	3	11	0	1	1	1	5	1	1	1	9	0	0	6	3	0	2	0	2	0.8	0	0	0	0.8	0	2	0.9	0.6	0	2	1.33333
2929	no	29	Textiles	small	35	male	yes	2	yes	3	1.3	24.8829	89.5	Normal	Healthy Weight	58	15	12	3	23	3	0	1	5	5	5	1	3	18	6	6	6	0	0	2	2	0	1	0	0	0	1	3.6	0	2.6	0	2.5	3.6	1
3001	no	30	Minerals	medium	27	male	yes	1	yes	3	1.9	23.7741	82.75	Normal	Healthy Weight	58	15	12	3	21	0	5	1	5	5	3	1	1	18	3	6	6	0	3	4	4	0	2	0	0	0	2	1.5	0	2.7	2.5	0	1.5	2.66667
3002	no	30	Minerals	medium	43	male	yes	2	yes	3	1.7	28.1801	101.1	High	Overweight	37	12	9	3	18	0	1	0	1	5	3	5	3	3	0	0	0	3	0	4	0	4	0	0	0	2.5	2.5	0	6.8	0	1.3	0	6.8	2.5
3003	no	30	Minerals	medium	49	male	yes	2	no	4	1	28.2371	104.55	Very High	Overweight	58	20	15	5	24	1	5	1	5	5	5	1	1	12	3	6	3	0	0	2	0	2	1	0	0	0	3.2	4.9	0	1.8	6.5	1.8	4.9	2
3004	no	30	Minerals	medium	19	male	no	0	no	3	1	22.9946	79.75	Normal	Healthy Weight	37	14	9	5	16	0	0	1	3	5	5	1	1	3	0	3	0	0	0	4	0	4	2.4	0	0	0	3	1.9	0	2.3	0	0	1.9	1
3005	no	30	Minerals	medium	29	female	no	0	no	3	1	29.2858	100.45	Very High	Overweight	36	14	9	5	16	1	0	0	3	5	3	1	3	6	0	3	3	0	0	0	0	0	1.1	0	0	0	2	2.9	0	0	0	0.7	2.9	1.66667
3006	no	30	Minerals	medium	29	male	no	0	no	2	1	32.2133	99.95	High	Obesity I	35	14	9	5	14	0	0	1	3	5	3	1	1	3	0	0	3	0	0	4	0	4	1.8	0	0	0	3.1	2.4	0	1.4	0	0	2.4	1.16667
3007	no	30	Minerals	medium	45	male	yes	9	yes	1	1	30.6648	106.45	Very High	Obesity I	51	17	12	5	19	1	0	1	5	5	5	1	1	15	3	6	6	0	0	0	0	0	1.3	0	0	0	2.4	3.3	0	2.1	0	0.9	3.3	1
3008	no	30	Minerals	medium	28	male	no	0	no	3	1	25.5709	87.25	Normal	Overweight	52	10	9	1	13	0	0	3	3	5	1	1	0	21	6	6	6	3	0	8	4	4	0	0	0	0	0.7	0	0	5.5	0	0	0	3.16667
3009	no	30	Minerals	medium	41	male	yes	2	no	1	1	24.8485	84.95	Normal	Healthy Weight	49	17	12	5	19	1	0	1	5	5	5	1	1	9	3	6	0	0	0	4	0	4	1.3	0	0	0.6	3	4.4	0	4.2	0	1.8	4.4	2.16667
3010	no	30	Minerals	medium	48	male	yes	3	yes	3	1.9	23.7028	91.3	Normal	Healthy Weight	40	17	12	5	17	1	0	1	5	5	3	1	1	6	0	3	3	0	0	0	0	0	0.8	0	0	0	1.5	2.2	0	2.7	0	0.7	2.2	3.33333
3011	no	30	Minerals	medium	35	male	yes	2	yes	2	1	29.6183	105	Very High	Overweight	58	17	12	5	21	3	0	1	5	5	5	1	1	18	6	6	0	0	6	2	0	2	1.7	0	0	0	2.6	4	0	3.1	0	3.1	4	3
3012	no	30	Minerals	medium	52	male	yes	5	no	1	1.5	23.3572	85.75	Normal	Healthy Weight	55	17	12	5	23	1	0	1	5	5	5	3	3	9	3	6	0	0	0	6	2	4	0	0	0	1.2	2.6	3.7	1	4.7	0	0.9	4.7	3.33333
3013	no	30	Minerals	medium	21	male	no	0	no	3	1.2	24.131	85.55	Normal	Healthy Weight	44	15	12	3	17	1	0	1	3	5	5	1	1	12	6	6	0	0	0	0	0	0	0	0	0	0	1.9	1.5	0	2.4	0	0.5	1.5	2.33333
3014	no	30	Minerals	medium	37	female	yes	3	yes	2	1	41.2915	119.5	Very High	Obesity III	41	17	12	5	17	3	0	1	3	5	3	1	1	3	3	0	0	0	0	4	0	4	1.2	0	0	0	2	1.5	0	1.6	0	2.1	1.5	3.66667
3015	no	30	Minerals	medium	39	female	yes	1	yes	1	1	37.3365	106.85	Very High	Obesity II	50	18	15	3	14	1	1	1	3	5	1	1	1	18	3	6	6	3	0	0	0	0	0	0	0	0	1.3	0.7	0	1	0.6	0.8	0.7	3
3016	no	30	Minerals	medium	34	male	yes	1	yes	2	1	35.1148	114.15	Very High	Obesity II	29	14	9	5	12	1	0	0	1	5	3	1	1	3	0	3	0	0	0	0	0	0	0.5	0	0	1.2	2.5	0	0.7	0	0	1.2	0.7	2.66667
3017	no	30	Minerals	medium	35	male	yes	2	yes	2	1.5	25	93.5	Normal	Overweight	45	17	12	5	19	1	0	1	5	5	5	1	1	9	3	3	0	0	3	0	0	0	1.7	0	0	0	2.8	1.8	1	4.2	0	0.6	2.8	2
3018	no	30	Minerals	medium	45	male	yes	1	yes	4	1.6	24.7184	99.75	High	Healthy Weight	42	12	9	3	14	0	0	1	3	5	3	1	1	12	3	3	6	0	0	4	4	0	0	0	0	0	1	1.6	0	3.3	0	0	1.6	1
3019	no	30	Minerals	medium	27	male	no	0	yes	3	1.9	23.7392	76.9	Normal	Healthy Weight	44	17	12	5	23	0	1	1	3	5	5	3	5	0	0	0	0	0	0	4	0	4	0	0	0	1.2	1.2	0.8	2.3	3.9	1	0	3.1	1.83333
3020	no	30	Minerals	medium	24	male	no	0	yes	3	1	23.3553	82.05	Normal	Healthy Weight	50	17	12	5	21	1	0	1	5	5	5	1	3	12	3	6	0	0	3	0	0	0	0	0	0	1.2	2.6	3.5	0.8	4.5	0	1.2	4.3	2.66667
3021	no	30	Minerals	medium	20	male	no	0	no	3	1.4	20.5525	73.25	Normal	Healthy Weight	46	17	12	5	23	1	0	1	5	5	5	1	5	6	0	3	0	0	3	0	0	0	3	0	0	1.2	4.2	5.1	0.5	1.4	0	1.5	5.6	2.33333
3022	no	30	Minerals	medium	35	male	yes	1	yes	1	2	20.1811	81.45	Normal	Healthy Weight	44	15	12	3	15	1	0	1	3	5	3	1	1	12	3	3	6	0	0	2	0	2	0	0	0	0	1.5	2.2	0	0.9	0	0.6	2.2	3.5
3023	no	30	Minerals	medium	42	male	no	0	no	1	1	23.8744	78.4	Normal	Healthy Weight	57	15	12	3	19	1	0	1	5	5	5	1	1	21	6	6	6	0	3	2	0	2	0	0	0	0	1.7	3.7	0	3.2	0	1	3.7	1
3024	no	30	Minerals	medium	45	male	yes	1	yes	2	1.3	28.578	101.05	High	Overweight	46	15	12	3	19	1	0	1	5	5	3	1	3	12	3	6	3	0	0	0	0	0	0	0	0	0	1.4	2.6	0	2.2	0	0.7	2.6	3
3025	no	30	Minerals	medium	21	male	yes	1	yes	3	1	24.281	78.5	Normal	Healthy Weight	42	15	12	3	25	1	0	1	5	5	5	3	5	0	0	0	0	0	0	2	0	2	5	0	0	0	5	3.2	0	4.3	0	0.7	3.2	2.16667
3101	yes	31	Textiles	small	32	female	no	0	yes	4	1	24.4905	83.35	High	Healthy Weight	45	17	12	5	25	5	0	3	3	5	3	5	1	3	0	0	0	0	3	0	0	0	0	0.91579	0.28421	0.7	1.9	0	1.3	3.7	0	3.2	1.3	2.66667
3102	yes	31	Textiles	small	28	female	no	0	no	3	1.1	24.8012	79.95	High	Healthy Weight	45	15	12	3	21	3	0	1	3	5	1	3	5	9	0	3	0	6	0	0	0	0	0	0	0	2.1	2.1	0	1.2	0.9	0	2.9	1.2	2.83333
3103	yes	31	Textiles	small	34	female	yes	2	yes	2	1	31.5582	98.3	Very High	Obesity I	39	14	9	5	10	0	0	1	1	5	1	1	1	15	3	3	3	6	0	0	0	0	1.6	0	0	0	3.2	0	0.6	1.5	0	0	0.6	2.66667
3104	yes	31	Textiles	small	52	male	yes	3	yes	1	1	29.9221	97.75	High	Overweight	58	17	12	5	23	5	0	1	5	5	3	1	3	18	3	6	6	3	0	0	0	0	1.5	0	0	0	1.5	1.4	0.5	2.4	0	3.1	1.9	2.66667
3105	yes	31	Textiles	small	38	female	yes	3	yes	2	1	31.5776	100.1	Very High	Obesity I	42	20	15	5	16	1	3	1	3	5	1	1	1	6	0	0	0	6	0	0	0	0	1.7	0	0	1.9	3.6	0.7	0	1.1	1.5	1.2	0.7	3
3106	yes	31	Textiles	small	22	female	no	0	yes	3	1	24.0933	78.25	Normal	Healthy Weight	69	17	12	5	25	5	3	0	5	5	1	1	5	27	6	6	6	3	6	0	0	0	1.5	0.157895	0.942105	0	2.6	1.9	0	0	1.3	3.8	1.9	3.33333
3107	yes	31	Textiles	small	54	male	yes	5	no	2	1.9	28.8828	96.4	High	Overweight	50	17	12	5	25	1	0	1	5	5	5	3	5	6	3	3	0	0	0	2	2	0	1.3	0	0	1.9	3.2	3.3	1.2	2.6	0	1.5	4.4	2.5
3108	yes	31	Textiles	small	37	female	no	0	yes	2	1	25.3165	85.25	High	Overweight	56	18	15	3	24	1	3	1	5	5	3	1	5	12	3	3	6	0	0	2	2	0	2.3	0	0	0	3.7	0	0	2.5	3	0.8	0	2.33333
3109	yes	31	Textiles	small	30	male	no	0	yes	4	1	24.6518	86.5	Normal	Healthy Weight	42	14	9	5	20	0	0	1	3	5	5	1	5	6	3	3	0	0	0	2	0	2	1.8	0	0	0.6	3.5	1.9	0	3.9	0	0	1.9	3.5
3110	yes	31	Textiles	small	43	male	yes	4	no	2	1.5	22.0285	76.75	Normal	Healthy Weight	45	17	12	5	15	1	0	1	3	5	3	1	1	9	3	3	3	0	0	4	0	4	0	0	0	0	1.6	2.5	0.5	3.3	0	0.8	3	1.5
3111	yes	31	Textiles	small	43	female	no	0	yes	2	1	28.0448	90.5	Very High	Overweight	48	14	9	5	16	0	0	1	3	5	1	1	5	18	3	6	6	3	0	0	0	0	0	1.13684	0.763158	0	1.9	1.6	0	1.7	0	0	1.6	1
3112	yes	31	Textiles	small	28	female	yes	1	yes	3	1	34.626	103.6	Very High	Obesity I	65	20	15	5	20	3	3	1	3	5	1	1	3	21	6	6	3	6	0	4	4	0	0	0	0	0.6	1.4	0.8	0	0.7	1.7	2.4	0.8	1.66667
3113	yes	31	Textiles	small	59	female	no	0	no	2	1	29.1082	94	Very High	Overweight	53	17	12	5	27	5	5	0	3	5	3	3	3	9	0	0	3	3	3	0	0	0	0	0	0	0	2.8	0.8	3.2	0	2.5	6.6	4	2.16667
3114	yes	31	Textiles	small	32	female	no	0	yes	3	1	25.4501	80.85	High	Overweight	59	17	12	5	21	1	3	0	3	5	1	3	5	15	3	0	6	6	0	6	6	0	0	0	0	0	0.5	0.8	3	0	1.1	0.7	3.8	3
3115	yes	31	Textiles	small	32	female	yes	1	yes	3	1	24.7221	82	High	Healthy Weight	48	17	12	5	17	1	0	1	3	5	1	1	5	12	0	0	6	6	0	2	0	2	2.3	0	0.0578947	0	2.3	0	0.8	1.5	0	0.6	0.8	2.33333
3116	yes	31	Textiles	small	30	female	yes	2	yes	2	1	23.472	82.9	High	Healthy Weight	49	14	9	5	14	0	3	0	3	5	1	1	1	21	3	6	6	6	0	0	0	0	0	0.242105	0.457895	0	0.7	0.6	0	0	1.8	0	0.6	3.83333
3117	yes	31	Textiles	small	36	female	no	0	no	3	1	24.996	86.4	High	Healthy Weight	57	20	15	5	20	1	1	1	5	5	1	1	5	15	3	0	6	6	0	2	0	2	1.5	0	0	0	1.5	1.9	2.1	0.6	0.6	0.6	4	1.66667
3118	yes	31	Textiles	small	48	female	no	0	yes	3	1	24.9163	79	Normal	Healthy Weight	39	17	12	5	19	1	0	1	5	5	3	3	1	3	0	0	3	0	0	0	0	0	1.8	0	0	0	2.9	3.3	0.8	3.8	0	1.5	4.1	1
3119	yes	31	Textiles	small	32	female	yes	1	yes	3	1	28.101	84.15	High	Overweight	44	14	9	5	12	1	0	0	3	5	1	1	1	18	3	6	3	6	0	0	0	0	1.1	0	0	0.6	1.8	1.9	0	0	0	0.6	1.9	3.33333
3120	yes	31	Textiles	small	34	female	yes	3	yes	2	1	33.7408	98.6	Very High	Obesity I	30	9	6	3	15	0	0	0	1	5	3	1	5	6	0	0	6	0	0	0	0	0	0	0	0	0	0.6	0.8	0	0	0	0	0.8	3.66667
3121	yes	31	Textiles	small	45	male	yes	2	yes	4	3	29.0022	99	High	Overweight	28	12	9	3	16	0	0	1	1	5	3	1	5	0	0	0	0	0	0	0	0	0	0	0	0	0.6	0.6	0	1.1	0.6	0	0	1.1	2.83333
3122	yes	31	Textiles	small	27	male	yes	1	no	4	1.9	34.8377	111.3	Very High	Obesity I	49	15	12	3	19	1	0	1	5	5	5	1	1	15	3	3	6	3	0	0	0	0	1.6	0	0	0	1.6	1.6	0	0.8	0	0.6	1.6	2.33333
3201	yes	32	Textiles	medium	46	male	yes	2	yes	4	1	23.218	89.2	Normal	Healthy Weight	43	17	12	5	19	3	0	1	3	5	5	1	1	3	0	3	0	0	0	4	0	4	3.6	0	0	2.9	6.5	1.9	0	3.9	0	4.7	1.9	1
3202	yes	32	Textiles	medium	51	male	yes	2	yes	2	1.5	31.0581	113.4	Very High	Obesity I	60	15	12	3	21	1	0	1	5	5	3	1	5	24	6	6	6	3	3	0	0	0	0	0	0	0	1.6	1.6	0	0.7	0	0.9	1.6	3.16667
3203	yes	32	Textiles	medium	52	male	yes	1	yes	2	1.4	35.1318	105.8	Very High	Obesity II	55	20	15	5	24	1	3	1	3	5	5	3	3	9	3	0	6	0	0	2	2	0	2.5	0	0	0	2.5	1.9	1.7	1.2	2.5	1.5	3.6	3
3204	yes	32	Textiles	medium	31	male	yes	1	yes	3	1	28.1796	94.15	High	Overweight	52	20	15	5	20	1	1	1	3	5	5	1	3	12	3	3	3	3	0	0	0	0	0.8	0	0	0	2.1	0.9	0	0.6	1.1	1.4	0.9	2.33333
3205	yes	32	Textiles	medium	57	female	yes	4	no	1	1	24.6826	86.3	High	Healthy Weight	52	15	12	3	19	1	3	0	3	5	3	1	3	18	6	3	0	6	3	0	0	0	0	0	0	0	0	0.9	0.5	0	1.1	0.5	1.5	3
3206	yes	32	Textiles	medium	43	male	yes	3	yes	2	1.6	30.5724	98.5	High	Obesity I	53	18	15	3	16	1	1	1	3	5	3	1	1	15	3	3	6	0	3	4	4	0	0.7	0	0	0	0.7	1.9	0	2.2	0.5	1.3	1.9	4
3207	yes	32	Textiles	medium	31	male	yes	2	yes	1	1.1	29.5313	98.25	High	Overweight	36	17	12	5	17	1	0	1	3	5	3	1	3	0	0	0	0	0	0	2	0	2	0.9	0	0	0.6	1.5	0.9	2.3	2.3	0	0.7	3.2	1.33333
3208	yes	32	Textiles	medium	45	female	yes	3	no	3	1	24.4039	92	Very High	Healthy Weight	37	17	12	5	17	3	0	1	3	5	3	1	1	3	0	3	0	0	0	0	0	0	0	0	0	0	0.6	1.9	1.3	1.5	0	2.5	3.2	2.16667
3209	yes	32	Textiles	medium	31	male	no	0	yes	3	1.5	25.3444	84.25	Normal	Overweight	42	17	12	5	23	1	0	1	5	5	5	1	5	0	0	0	0	0	0	2	0	2	2	0	0	1.2	3.2	1.9	0	1.5	0	2.1	1.9	1.5
3210	yes	32	Textiles	medium	41	male	yes	3	yes	2	1.5	31.0971	104.25	Very High	Obesity I	50	17	12	5	21	1	0	1	3	5	5	1	5	12	3	6	0	0	3	0	0	0	0	0	0	2.2	4	1.9	0	5	0	2	1.9	2.66667
3211	yes	32	Textiles	medium	42	male	yes	1	yes	2	1.3	27.1404	92.5	Normal	Overweight	53	17	12	5	17	1	0	1	3	5	5	1	1	15	6	6	0	0	3	4	0	4	0	0.989474	0.510526	0	1.5	1.2	0	2.6	0	1.4	1.2	1
3212	yes	32	Textiles	medium	47	female	yes	1	no	3	1	26.8441	101.3	Very High	Overweight	50	17	12	5	19	1	0	1	5	5	1	1	5	12	3	6	0	3	0	2	0	2	0	0	0	0.7	1.8	1.6	0	1.8	0	1.2	1.6	1.33333
3213	yes	32	Textiles	medium	45	male	yes	8	yes	2	1.3	25.804	85.25	Normal	Overweight	52	15	12	3	19	3	0	1	5	5	3	1	1	18	3	6	6	3	0	0	0	0	0	0	0	0	1.3	2.5	0	1.6	0	2.3	2.5	2.83333
3214	yes	32	Textiles	medium	42	female	no	0	no	2	1	28.1215	96	Very High	Overweight	29	13	12	1	13	3	0	1	1	5	1	1	1	3	0	0	0	3	0	0	0	0	0	0	0	0.9	0.9	0	0	1	0	1.5	0	2.33333
3215	yes	32	Textiles	medium	31	female	yes	1	yes	3	1	33.356	100.15	Very High	Obesity I	44	20	15	5	20	5	1	1	3	5	1	3	1	0	0	0	0	0	0	4	0	4	0	0	0	0.8	0.8	1.9	1.1	1.1	0.8	4.9	3	2.16667
3216	yes	32	Textiles	medium	21	male	no	0	no	4	2.5	30.8114	95.25	High	Obesity I	44	17	12	5	21	0	1	1	3	5	5	5	1	6	0	0	0	0	6	0	0	0	0	2.76316	0.336842	8.4	11.5	1.2	4	2.1	0.6	0	5.2	2.66667
3217	yes	32	Textiles	medium	30	male	yes	1	yes	4	2.2	24.7253	90.75	Normal	Healthy Weight	46	17	12	5	23	3	0	1	5	5	5	3	1	6	3	3	0	0	0	0	0	0	1.6	0	0	0	1.6	3.7	1.5	0.6	0	2.4	5.2	2
3218	yes	32	Textiles	medium	19	female	no	0	no	3	1	21.7711	70.3	Normal	Healthy Weight	40	12	9	3	16	0	1	0	1	5	1	3	5	12	0	0	6	6	0	0	0	0	0	0	0	0	0.5	0	3.2	0	0.6	0	3.2	1.5
3219	yes	32	Textiles	medium	52	female	yes	2	yes	1	1	33.1738	101.25	Very High	Obesity I	47	14	9	5	18	0	0	3	3	5	3	3	1	15	3	3	6	3	0	0	0	0	0.8	0	0	0	0.8	1.6	2.3	3.6	0	0	4	3
3220	yes	32	Textiles	medium	26	female	no	0	yes	4	2	26.1674	84.9	High	Overweight	32	14	9	5	18	0	0	1	3	5	1	3	5	0	0	0	0	0	0	0	0	0	0.7	0	0	0	3.5	0.8	2.6	0.6	0	0	3.4	2.16667
3221	yes	32	Textiles	medium	36	female	yes	3	yes	3	1	30.4678	96.05	Very High	Obesity I	43	14	9	5	12	0	0	1	3	5	1	1	1	15	3	0	6	6	0	2	2	0	0	0	0	0	0.5	1.6	1.3	0.9	0	0	2.9	2.66667
3222	yes	32	Textiles	medium	28	female	no	0	no	4	1.9	28.0039	88.5	Very High	Overweight	52	17	12	5	23	1	3	0	5	5	1	3	5	12	0	3	0	6	3	0	0	0	1.2	0	0	1.2	3.5	0.8	3.2	0	1.3	0.6	4	3.33333
3223	yes	32	Textiles	medium	35	female	yes	1	yes	2	1	23.6799	84.55	High	Healthy Weight	62	18	15	3	20	1	5	1	5	5	1	1	1	24	6	6	6	6	0	0	0	0	1.6	0	0	0	1.6	1.9	0	1.5	3.2	0.7	1.9	1
3301	no	33	Aliments	medium	20	male	no	0	no	2	1.2	24.5885	84.6	Normal	Healthy Weight	72	18	15	3	36	5	3	3	5	5	5	5	5	18	6	3	6	0	3	0	0	0	0	0	0	0	1.1	0	3.9	6.9	2.5	5.1	3.9	3
3302	no	33	Aliments	medium	25	female	no	0	no	3	1	29.0941	95.55	Very High	Overweight	67	17	12	5	27	0	5	3	5	5	1	3	5	21	6	6	6	3	0	2	2	0	0	0.121053	0.378947	0	0.5	0.8	1.7	3.1	2.7	0	2.5	4
3303	no	33	Aliments	medium	21	male	no	0	no	3	1	19.5112	73.1	Normal	Healthy Weight	49	20	15	5	20	1	3	1	3	5	5	1	1	9	0	0	6	3	0	0	0	0	1.4	0.189474	0.510526	0	2.1	0	0	1.8	2.6	1.1	0	1.5
3304	no	33	Aliments	medium	32	male	yes	1	yes	5	3	22.5981	79.9	Normal	Healthy Weight	55	20	15	5	26	1	3	1	5	5	5	3	3	9	3	0	6	0	0	0	0	0	2.2	0	0	0	2.2	2.3	1.8	2.5	1.7	0.7	4.1	1
3305	no	33	Aliments	medium	30	male	yes	1	yes	3	1	21.5139	72.7	Normal	Healthy Weight	54	17	12	5	19	1	0	1	5	5	5	1	1	12	3	3	6	0	0	6	2	4	0	0	0	0	1.1	2.5	0.7	0.6	0	0.7	3.2	3
3306	no	33	Aliments	medium	20	male	yes	1	yes	3	1	33.2348	112.55	Very High	Obesity I	53	12	9	3	20	0	0	1	5	5	3	1	5	21	6	6	3	3	3	0	0	0	0	0	0	0	2.6	1.8	0	0.8	0	0	1.8	1
3307	no	33	Aliments	medium	49	male	yes	2	yes	1	2	21.2412	74	Normal	Healthy Weight	46	12	9	3	10	0	0	1	1	5	1	1	1	24	6	6	6	3	3	0	0	0	0	0.189474	0.510526	0	0.7	0	0	1.3	0	0	0	1
3308	no	33	Aliments	medium	28	male	yes	1	yes	3	1	25.0135	84.75	Normal	Overweight	46	17	12	5	23	1	0	1	5	5	5	1	5	6	3	3	0	0	0	0	0	0	1.7	0.384211	1.01579	0	3.1	2.6	0	2.2	0	1.3	2.6	1.83333
3309	no	33	Aliments	medium	33	male	yes	2	no	2	1	27.5652	96.35	High	Overweight	51	15	12	3	25	3	0	1	5	5	5	1	5	9	3	3	3	0	0	2	0	2	0	0	0	0	1.6	13.1	0	4.8	0	3.5	13.1	1
3310	no	33	Aliments	medium	29	male	yes	1	yes	1	1	17.3375	71.5	Normal	Underweight	50	17	12	5	21	1	0	3	3	5	3	1	5	12	0	6	6	0	0	0	0	0	0	1.62105	0.378947	0	2	1.3	6.2	3.6	0	1.3	7.5	2.16667
3311	no	33	Aliments	medium	22	male	no	0	no	3	1	20.9633	73.6	Normal	Healthy Weight	52	15	12	3	23	0	1	1	3	5	5	3	5	12	3	0	6	3	0	2	2	0	0	0	0.510526	0	0.5	0	0	1.3	1.3	0	0	1.66667
3312	no	33	Aliments	medium	33	male	no	0	no	2	1.2	29.4076	95	High	Overweight	49	17	12	5	21	0	3	1	5	5	5	1	1	9	3	3	3	0	0	2	0	2	0	0	0	0	1.8	1.8	1.1	2.7	2.3	0	2.9	2.66667
3313	no	33	Aliments	medium	34	female	yes	1	yes	3	1	25.9862	80.75	High	Overweight	52	15	12	3	17	1	0	1	5	5	3	1	1	18	6	6	6	0	0	2	2	0	4	0	0	0	4	3.3	0	3	0	0.9	3.3	2.83333
3314	no	33	Aliments	medium	38	male	yes	2	no	2	1.5	26.3973	92.9	Normal	Overweight	51	14	9	5	18	1	0	0	5	5	5	1	1	15	3	3	6	0	3	4	4	0	0	0	0	0	0.7	2.8	0.5	0	0	0.7	3.3	2
3315	no	33	Aliments	medium	35	male	yes	4	yes	3	1	21.8007	70.5	Normal	Healthy Weight	55	17	12	5	23	1	0	1	5	5	3	3	5	15	3	6	6	0	0	0	0	0	0	0	1.01579	0	0.6	3.1	1.4	1.5	0	1.1	4.6	2.33333
3316	no	33	Aliments	medium	25	male	no	0	no	2	1	17.6852	67.95	Normal	Underweight	52	20	15	5	26	1	1	1	3	5	5	5	5	6	0	0	3	0	3	0	0	0	0	0	0	0	2.1	3.1	1.1	1.3	1.2	0.8	4.2	3
3317	no	33	Aliments	medium	28	male	no	0	yes	3	1.5	21.9363	75	Normal	Healthy Weight	43	17	12	5	23	1	0	1	3	5	5	5	3	3	0	0	3	0	0	0	0	0	0	2.08947	0.510526	0	2.6	2.6	5.5	1.9	0	1.7	8	1
3318	no	33	Aliments	medium	28	male	yes	1	yes	2	1	21.5065	80.5	Normal	Healthy Weight	53	20	15	5	20	1	1	1	5	5	5	1	1	9	3	3	0	0	3	4	4	0	1.2	0	0	1.2	2.9	3.1	1.4	1.9	0.6	0.8	4.5	1.33333
3319	no	33	Aliments	medium	21	male	no	0	no	3	1	24.8107	81.8	Normal	Healthy Weight	42	20	15	5	18	1	1	1	3	5	5	1	1	0	0	0	0	0	0	4	0	4	4.3	0	0	0	5.8	1.6	0	2.6	0.6	0.8	1.6	2
3320	no	33	Aliments	medium	29	male	yes	1	yes	3	1	21.4767	80.75	Normal	Healthy Weight	43	14	9	5	14	0	0	1	3	5	3	1	1	15	3	6	6	0	0	0	0	0	1.5	0	0	0	2.3	1.6	0	1.8	0	0	1.6	2
3321	no	33	Aliments	medium	21	male	no	0	no	3	1	22.4088	84.45	Normal	Healthy Weight	65	20	15	5	30	3	1	1	5	5	5	5	5	15	3	0	6	0	6	0	0	0	2.9	0	0	0	2.9	5.6	2.7	1.8	0.6	3	8.3	2.33333
3322	no	33	Aliments	medium	22	male	no	0	no	4	1	28.2431	91.5	Normal	Overweight	36	12	9	3	18	1	0	0	5	5	5	1	1	6	0	0	6	0	0	0	0	0	2	0	0	0	2	3.1	0	0	0	0.8	3.1	1.5
3323	no	33	Aliments	medium	32	male	yes	1	yes	3	2	31.0852	105.65	Very High	Obesity I	46	17	12	5	25	1	0	1	5	5	5	5	3	0	0	0	0	0	0	4	0	4	0	0	0	1.2	3.4	3.5	4.3	2.8	0	2.2	7.8	1.33333
3324	no	33	Aliments	medium	23	male	no	0	no	2	1	26.7484	89.1	Normal	Overweight	53	17	12	5	27	1	0	3	5	5	5	3	5	9	3	6	0	0	0	0	0	0	3.5	0.357895	0.942105	1.9	6.7	4.9	0	5.7	0	1.2	4.9	3.5
3401	no	34	Textiles	medium	50	female	yes	1	yes	1	1	32.6667	106.5	Very High	Obesity I	50	10	9	1	14	0	5	0	1	5	1	1	1	24	6	3	6	6	3	2	2	0	0.8	0	0	0	0.8	0	0	0	3.4	0	0	1
3402	no	34	Textiles	medium	44	female	yes	3	yes	2	1	32.7672	95.75	Very High	Obesity I	57	18	15	3	18	1	5	1	1	5	1	1	3	15	3	3	3	6	0	6	6	0	0	0	0	0.6	1.4	0	0	1.5	2.4	0.8	0	3.33333
3403	no	34	Textiles	medium	44	female	yes	2	no	3	1	29.9597	105.4	Very High	Overweight	48	20	15	5	22	1	3	1	3	5	3	3	3	6	3	3	0	0	0	0	0	0	0	0	0	2.5	2.5	3.3	2	0.6	2.1	1	5.3	3.33333
3404	no	34	Textiles	medium	56	female	yes	2	yes	2	1	28.0444	94.05	Very High	Overweight	44	10	9	1	10	0	0	1	1	5	1	1	1	24	6	6	6	6	0	0	0	0	0	0	0	0	1.9	0	0	0.5	0	0	0	2
3405	no	34	Textiles	medium	31	female	yes	1	no	3	1	30.9952	98.7	Very High	Obesity I	26	10	9	1	10	0	0	1	1	5	1	1	1	6	0	0	6	0	0	0	0	0	0	0	0	0	0.9	0	0	0.6	0	0	0	2.5
3406	no	34	Textiles	medium	51	female	yes	1	no	3	1	31.1061	97.7	Very High	Obesity I	45	14	9	5	22	0	0	1	3	5	5	5	3	9	3	3	3	0	0	0	0	0	0	0	0	0	1.3	2	4.3	1.3	0	0	6.2	1
3407	no	34	Textiles	medium	50	female	yes	1	yes	2	1	30.1788	96.35	Very High	Obesity I	29	7	6	1	9	0	0	0	1	5	1	1	1	9	3	0	6	0	0	4	4	0	0.5	0	0	0	0.5	0	0	0	0	0	0	3.33333
3408	no	34	Textiles	medium	42	female	yes	1	yes	3	1	33.9394	103.25	Very High	Obesity I	44	12	9	3	12	0	1	0	3	5	1	1	1	18	3	3	6	6	0	2	0	2	2.1	0	0	0	2.1	3.5	0	0	0.5	0	3.5	1.5
3409	no	34	Textiles	medium	37	female	yes	3	yes	2	1	34.8366	109	Very High	Obesity I	50	18	15	3	18	1	1	1	3	5	1	1	5	12	3	3	6	0	0	2	0	2	0	0	0	0	0.7	1.5	0	1.5	0.8	0.7	1.5	3.16667
3410	no	34	Textiles	medium	33	female	yes	2	yes	1	1	29.5083	83.75	High	Overweight	32	12	9	3	14	3	0	0	1	5	3	1	1	6	0	0	6	0	0	0	0	0	2.8	0	0	0	2.8	0	1.3	0	0	2.2	1.3	4
3411	no	34	Textiles	medium	29	female	yes	1	yes	3	1	25.3534	77.75	Normal	Overweight	39	17	12	5	19	3	0	1	3	5	3	3	1	3	0	0	0	0	3	0	0	0	2.9	0	0	0	2.9	0.8	1.3	2.5	0	2.2	2.2	3.16667
3412	no	34	Textiles	medium	53	female	yes	4	yes	1	1	34.8387	113.2	Very High	Obesity I	44	14	9	5	18	1	0	0	1	5	1	5	5	12	0	0	3	6	3	0	0	0	0	0.031579	0.468421	0	0.5	1.3	6.4	0	0	1	7.7	3
3413	no	34	Textiles	medium	67	female	yes	2	no	2	1	29.7629	100.45	Very High	Overweight	62	18	15	3	22	1	5	1	3	5	1	1	5	18	3	3	6	6	0	4	4	0	0	0	0	0	0.7	0	2.5	1.6	3.8	1.4	2.5	3.5
3414	no	34	Textiles	medium	44	female	yes	2	yes	1	1	30.0032	91	Very High	Obesity I	46	14	9	5	14	0	0	1	5	5	1	1	1	18	3	3	6	0	6	0	0	0	1.2	0	0	0	1.2	3	0.7	1.2	0	0	3.7	2.83333
3415	no	34	Textiles	medium	45	female	yes	2	no	3	1	31.0513	94.55	Very High	Obesity I	42	14	9	5	12	0	0	1	1	5	3	1	1	12	3	3	6	0	0	4	0	4	2.1	0	0	0	2.8	0	0.6	1	0	0	0.6	2.83333
3416	no	34	Textiles	medium	29	female	no	0	no	2	1	33.847	100	Very High	Obesity I	51	18	15	3	18	1	3	1	5	5	1	1	1	15	0	6	6	3	0	0	0	0	0	0	0	0	0	1.5	0.6	0.9	1.9	0.6	2	1
3417	no	34	Textiles	medium	39	female	no	0	yes	2	1	33.8659	99.95	Very High	Obesity I	47	15	12	3	17	0	3	1	5	5	1	1	1	15	0	3	6	6	0	0	0	0	0	0	0	0	2.4	2.4	0	0.9	1.8	0	2.4	2
3418	no	34	Textiles	medium	42	female	no	0	no	3	1	26.0444	84.2	High	Overweight	42	12	9	3	16	0	0	1	3	5	1	1	5	12	0	0	6	6	0	2	0	2	2.8	0	0	0	2.8	1.6	0	1.3	0	0	1.6	4
3419	no	34	Textiles	medium	49	female	no	0	no	3	1	20.4082	76.65	Normal	Healthy Weight	40	10	9	1	16	0	1	0	3	5	5	1	1	12	0	6	6	0	0	2	0	2	0	0	0	0	2	0	0	0	0.5	0	0	1
3420	no	34	Textiles	medium	41	female	yes	1	no	3	1	30.0529	99	Very High	Obesity I	51	17	12	5	15	1	0	1	5	5	1	1	1	15	3	6	0	0	6	4	0	4	0	0	0	0.6	2.3	1.9	0	1	0	1	1.9	1.33333
3421	no	34	Textiles	medium	42	female	yes	3	yes	2	1	34.8902	108.95	Very High	Obesity I	56	18	15	3	16	1	1	1	3	5	1	1	3	18	3	6	6	3	0	4	4	0	0	0	0	0	1	0.7	0	1	0.8	0.7	0.7	1
3422	no	34	Textiles	medium	43	female	yes	2	yes	3	4.2	27.3399	87.7	High	Overweight	48	20	15	5	22	3	3	1	3	5	3	1	3	6	3	3	0	0	0	0	0	0	2.6	0	0	0	5.5	0	0.5	2.5	2.8	2.5	0.5	3.5
3423	no	34	Textiles	medium	26	female	yes	1	yes	3	1	24.6465	79	Normal	Healthy Weight	37	12	9	3	16	0	0	1	3	5	1	1	5	9	3	0	6	0	0	0	0	0	1.9	0	0	0	1.9	0	0.6	2.2	0	0	0.6	3
3424	no	34	Textiles	medium	29	female	yes	1	yes	3	1	30.8231	90.65	Very High	Obesity I	35	14	9	5	12	0	0	1	3	5	1	1	1	9	3	0	0	3	3	0	0	0	0	0	0	0.7	1.5	0.8	0.7	1.8	0	0	1.5	3.66667
3425	no	34	Textiles	medium	32	male	no	0	yes	4	2	24.7288	84.7	Normal	Healthy Weight	37	14	9	5	20	0	0	1	3	5	3	3	5	3	0	3	0	0	0	0	0	0	0	0	0	0	0.7	1.9	1.9	0.6	0	0	3.8	1
3501	no	35	Textiles	medium	49	female	yes	5	no	2	1	27.8189	92.8	Very High	Overweight	54	20	15	5	16	1	3	1	3	5	1	1	1	18	3	0	6	6	3	0	0	0	1.5	0	0.231579	0	1.5	1.6	0.5	0.8	1.4	0.6	2.2	3.16667
3502	no	35	Textiles	medium	45	female	yes	3	yes	3	1	17.4292	65.5	Normal	Underweight	41	9	6	3	11	0	0	0	3	5	1	1	1	21	3	6	6	6	0	0	0	0	0	0	0	0	0.6	0.8	0	0	0	0	0.8	1
3503	no	35	Textiles	medium	57	female	yes	6	no	2	1	36.6603	106	Very High	Obesity II	42	12	9	3	10	1	0	0	1	5	1	1	1	18	0	0	6	6	6	2	0	2	0	0.0894737	0.510526	0	0.6	0	0	0	0	0.6	0	1.5
3504	no	35	Textiles	medium	32	female	no	0	no	3	1	19.7924	71.3	Normal	Healthy Weight	45	14	9	5	12	0	0	1	3	5	1	1	1	15	3	3	6	3	0	4	0	4	0	1.56316	0.136842	0	1.7	1.6	0.7	0.9	0	0	2.4	3.33333
3505	no	35	Textiles	medium	40	female	yes	2	no	1	1	28.4889	88	Very High	Overweight	47	15	12	3	15	1	3	0	3	5	1	1	1	15	0	3	6	3	3	2	0	2	0	0	0	0	1.8	0.8	0	0	1.7	0.8	0.8	1.66667
3506	no	35	Textiles	medium	45	female	yes	1	yes	3	1	29.765	100.2	Very High	Overweight	50	13	12	1	13	1	0	1	3	5	1	1	1	18	3	6	6	3	0	6	2	4	0	0	0	0	0	1.5	0	0.6	0	0.5	1.5	2.5
3507	no	35	Textiles	medium	41	female	yes	2	yes	2	1	29.1596	100	Very High	Overweight	47	17	12	5	15	1	0	1	5	5	1	1	1	15	3	3	6	3	0	0	0	0	0.7	0	0	0	2.2	2.7	0	2.8	0	0.8	2.7	3
3508	no	35	Textiles	medium	42	female	yes	2	no	1	1	29.3554	83.2	High	Overweight	27	12	9	3	12	0	0	1	3	5	1	1	1	3	0	0	3	0	0	0	0	0	3.2	0	0	0	3.2	1.5	0	3.2	0	0	1.5	2.5
3509	no	35	Textiles	medium	40	male	no	0	yes	5	10	22.9885	84.7	Normal	Healthy Weight	67	20	15	5	38	5	5	3	5	5	5	5	5	9	3	3	0	0	3	0	0	0	0	0	0	0	4.9	1.9	3.8	5.5	10.5	5.9	5.6	3.33333
3510	no	35	Textiles	medium	35	male	no	0	no	3	2.6	46.3313	103	Very High	Obesity III	60	20	15	5	28	1	3	1	5	5	5	3	5	12	3	3	6	0	0	0	0	0	0	0	0	0	2.3	1.4	1.3	1.7	2.4	0.7	2.6	3.16667
3511	no	35	Textiles	medium	42	female	yes	1	yes	3	1.6	21.769	75	Normal	Healthy Weight	43	15	12	3	13	0	1	1	1	5	1	3	1	15	3	3	6	3	0	0	0	0	0	0	0	0	1.5	0	1.9	1.4	0.6	0	1.9	3.5
3512	no	35	Textiles	medium	64	female	yes	1	yes	3	1	27.6274	82	High	Overweight	50	17	12	5	19	5	0	1	3	5	3	1	1	12	0	0	6	6	0	2	0	2	0	0	0	0	1.3	1.9	1.6	0.6	0	6.4	3.5	2
3513	no	35	Textiles	medium	45	female	no	0	no	3	1	20.7323	67.8	Normal	Healthy Weight	66	18	15	3	24	1	5	1	5	5	1	1	5	24	6	6	6	3	3	0	0	0	0	0	0	0	1.8	3.3	0	2.3	2	1	3.3	1.5
3514	no	35	Textiles	medium	29	male	yes	3	no	1	1	28.2585	89.3	Normal	Overweight	51	15	12	3	21	1	0	3	5	5	5	1	1	15	3	3	6	0	3	0	0	0	3.1	0	0	0	3.1	1.9	0	3.5	0	1.2	1.9	3.33333
3515	no	35	Textiles	medium	40	female	yes	3	yes	2	1	26.7638	86.4	High	Overweight	40	13	12	1	17	3	0	1	3	5	1	1	3	6	0	0	6	0	0	4	0	4	0.5	0	0	0	0.5	0	0	1.3	0	2.9	0	3
3516	no	35	Textiles	medium	23	male	no	0	no	3	1	41.3199	126.8	Very High	Obesity III	60	20	15	5	22	5	3	3	3	5	1	1	1	18	6	6	6	0	0	0	0	0	0	1.03684	0.763158	0	1.8	0.9	0	3.6	1.2	3.1	0.9	2.83333
3517	no	35	Textiles	medium	45	female	yes	2	yes	2	1.4	24.8828	88.2	Very High	Healthy Weight	58	20	15	5	26	1	3	1	5	5	3	3	5	12	3	3	6	0	0	0	0	0	1	0	0	0	1.9	2.5	1.1	0.6	2.1	1.1	3.6	2.16667
3518	no	35	Textiles	medium	37	female	yes	2	yes	3	1	30.1611	90.3	Very High	Obesity I	43	15	12	3	21	0	1	1	3	5	3	3	5	3	0	0	3	0	0	4	0	4	0.9	0	0	0	0.9	0	1.2	0.6	0.8	0	1.2	1.16667
3519	no	35	Textiles	medium	48	female	yes	2	no	1	1	28.6785	97.8	Very High	Overweight	62	18	15	3	24	3	3	1	3	5	1	3	5	18	3	6	3	6	0	2	0	2	0	0	0	0	1.5	0	1.6	1.4	1.2	1.6	1.6	2
3520	no	35	Textiles	medium	49	female	yes	2	yes	3	1	35.531	108.8	Very High	Obesity II	38	14	9	5	12	0	0	1	3	5	1	1	1	12	3	6	0	3	0	0	0	0	0	1.08421	1.01579	0.6	2.8	1.6	0	1.4	0	0	1.6	3.5
3521	no	35	Textiles	medium	50	female	yes	2	yes	3	1	30.3057	93	Very High	Obesity I	51	17	12	5	13	0	1	1	3	5	1	1	1	21	3	6	6	6	0	0	0	0	0	0.378947	1.02105	0	1.4	0.8	0.5	1.8	0.6	0	1.4	1.5
3522	no	35	Textiles	medium	33	female	no	0	no	2	1	33.6123	107.5	Very High	Obesity I	42	15	12	3	15	0	3	1	3	5	1	1	1	12	0	0	6	6	0	0	0	0	2.4	0	0	0	2.4	0.8	0	1.9	1.9	0	0.8	2.66667
3523	no	35	Textiles	medium	43	female	yes	2	no	2	1	49.6509	133.7	Very High	Obesity III	59	17	12	5	21	0	5	1	3	5	1	1	5	21	6	6	6	3	0	0	0	0	1.9	0.189474	0.510526	0	2.6	1.2	0	0.6	2.1	0	1.2	2.33333
3524	no	35	Textiles	medium	39	female	yes	2	yes	4	1	26.3316	95.5	Very High	Overweight	43	12	9	3	20	1	0	0	5	5	3	1	5	9	3	0	6	0	0	2	2	0	2	0	0	0	2	4.4	0	0	0	1.2	4.4	3
3601	no	36	Aliments	small	26	female	yes	1	no	3	1	21.2109	74	Normal	Healthy Weight	43	17	12	5	23	1	0	1	5	5	3	3	5	3	0	0	3	0	0	0	0	0	1.7	0	0	0	2.6	2.7	2.4	1.1	0	0.9	5.1	2.5
3602	no	36	Aliments	small	65	male	yes	3	no	3	1	23.5938	80.75	Normal	Healthy Weight	59	20	15	5	24	1	5	1	5	5	3	3	1	15	3	3	6	0	3	0	0	0	2.2	0	0	0	2.2	1.6	1.6	1.2	2.5	0.6	3.3	3
3603	no	36	Aliments	small	40	male	yes	1	yes	2	1.1	30.863	99.85	High	Obesity I	43	17	12	5	17	1	0	1	3	5	3	1	3	9	3	3	3	0	0	0	0	0	2.8	0	0	0	4.5	1.2	0.5	4.4	0	0.6	1.8
3604	no	36	Aliments	small	35	female	yes	1	yes	3	1	29.0947	91.7	Very High	Overweight	48	20	15	5	22	1	1	1	3	5	3	3	5	6	3	0	3	0	0	0	0	0	1	1.88947	0.510526	0	3.4	1	1.7	2	1.1	1.6	2.7	2
3605	no	36	Aliments	small	61	male	no	0	no	1	1	25.6312	90.75	Normal	Overweight	53	17	12	5	23	1	0	1	3	5	5	3	5	9	3	3	3	0	0	4	0	4	1.2	0	0	0	2.6	1.5	2.3	0.6	0	1.1	3.8	1
3606	no	36	Aliments	small	63	male	yes	2	yes	0	1	21.6345	81.8	Normal	Healthy Weight	42	11	6	5	13	0	0	0	3	5	3	1	1	18	3	3	6	6	0	0	0	0	1.2	0	0	0	3	1.6	0	0	0	0	1.6	1.5
3607	no	36	Aliments	small	31	female	no	0	no	3	2	22.6811	77.85	Normal	Healthy Weight	37	14	9	5	20	0	0	1	3	5	5	3	3	3	3	0	0	0	0	0	0	0	1.1	0	0	0	1.1	1.2	1	2.4	0	0	2.2	1
3608	no	36	Aliments	small	29	female	yes	1	yes	4	3.1	25.6935	80.6	High	Overweight	54	20	15	5	16	1	1	3	3	5	1	1	1	18	3	3	6	3	3	0	0	0	2.7	0	0	0	2.7	0.8	0.7	3.4	0.6	1.2	1.5	2.83333
3609	no	36	Aliments	small	41	female	yes	4	no	1	1	43.538	106	Very High	Obesity III	27	12	9	3	12	0	0	1	1	5	1	1	3	3	0	0	3	0	0	0	0	0	0	0	0	0.6	0.6	0	0.9	1.8	0	0	0.9	1
3610	no	36	Aliments	small	39	female	no	0	no	3	1	22.5522	80.1	High	Healthy Weight	34	11	6	5	21	0	0	0	3	5	5	3	5	0	0	0	0	0	0	2	0	2	1.4	0	0	0	1.4	1.8	1.6	0	0	0	3.4	2.5
3611	no	36	Aliments	small	44	male	no	0	yes	1	1	22.067	76.5	Normal	Healthy Weight	48	12	9	3	18	0	0	1	5	5	3	1	3	18	3	3	6	6	0	0	0	0	0	0	0	0	1.3	2.4	0	0.9	0	0	2.4	1.33333
3612	no	36	Aliments	small	58	male	yes	2	yes	3	1	30.9074	103.25	Very High	Obesity I	52	9	6	3	19	0	0	0	5	5	3	1	5	18	3	6	6	3	0	6	4	2	1.6	0	0	0	1.6	1.7	0	0	0	0	1.7	2
3613	no	36	Aliments	small	37	male	yes	2	yes	1	1	31.7021	102.25	Very High	Obesity I	58	17	12	5	25	1	0	1	5	5	5	3	5	12	6	6	0	0	0	4	4	0	0	0	0	1.9	3	3.7	0.5	3.9	0	1.4	4.3	2.83333
3614	no	36	Aliments	small	36	female	no	0	no	3	1	35.5207	105.4	Very High	Obesity II	47	17	12	5	21	1	0	1	3	5	3	3	5	9	3	3	3	0	0	0	0	0	3.9	0	0	0	3.9	1.4	1.3	5.4	0	1.4	2.6	2.33333
3615	no	36	Aliments	small	55	male	yes	4	yes	1	1	24.8833	82.15	Normal	Healthy Weight	57	15	12	3	21	3	0	1	5	5	5	1	1	21	6	6	6	0	3	0	0	0	2.5	0	0	0	2.5	8.1	0	5.2	0	2.9	8.1	1.5
3616	no	36	Aliments	small	45	female	yes	1	yes	2	1	21.0962	74.3	Normal	Healthy Weight	59	20	15	5	24	1	1	1	5	5	3	3	5	15	3	3	3	3	3	0	0	0	0.8	0	0	0	2.9	2.8	2.9	2.6	1.4	1.3	5.7	2.33333
3617	no	36	Aliments	small	30	male	yes	2	no	1	1	29.1407	93.95	High	Overweight	43	7	6	1	17	0	0	0	5	5	5	1	1	15	3	6	6	0	0	4	4	0	0	0	0	0	0	1.6	0	0	0	0	1.6	3
3618	no	36	Aliments	small	48	male	yes	2	yes	2	2	23.4559	73.15	Normal	Healthy Weight	51	18	15	3	26	1	3	1	5	5	5	1	5	3	3	0	0	0	0	4	0	4	7.3	0	0	0	7.3	3.3	0	5.1	3.7	1	3.3	1.33333
3619	no	36	Aliments	small	36	female	yes	1	yes	4	1.5	25.2305	87.95	Very High	Overweight	54	14	9	5	16	1	0	0	3	5	1	1	5	24	6	6	6	6	0	0	0	0	0.8	0	0	0	1.4	0.6	0	0	0	0.6	0.6	3
3701	yes	37	Aliments	small	25	male	yes	1	yes	4	1.6	24.452	89	Normal	Healthy Weight	43	14	9	5	20	0	0	1	3	5	5	5	1	9	3	0	3	0	3	0	0	0	2.6	0	0	0	2.6	1.8	5.1	0.6	0	0	6.9	3.5
3702	yes	37	Aliments	small	51	male	yes	2	yes	1	1.4	25.8131	93.25	Normal	Overweight	54	17	12	5	19	1	0	3	5	5	3	1	1	18	6	6	6	0	0	0	0	0	0	0.98421	1.01579	0	2	1.9	0.8	3.5	0	1	2.6	2.5
3703	yes	37	Aliments	small	29	male	no	0	no	3	1.2	22.7596	81.25	Normal	Healthy Weight	42	17	12	5	25	1	0	1	5	5	5	5	3	0	0	0	0	0	0	0	0	0	0	0	0	0	2.7	3.7	5.9	1.3	0	1.8	9.6	2.16667
3704	yes	37	Aliments	small	23	female	no	0	no	3	1	24.0556	78.55	Normal	Healthy Weight	43	14	9	5	20	3	0	0	5	5	3	3	1	9	0	0	6	0	3	0	0	0	3.1	0	0	0	3.1	2.8	0.7	0	0	2.8	3.5	3
3705	yes	37	Aliments	small	39	male	yes	2	yes	2	1	29.8895	99.55	High	Overweight	44	17	12	5	27	3	0	1	5	5	5	5	3	0	0	0	0	0	0	0	0	0	1.1	0	0	0.7	1.8	3.7	7.1	0.6	0	3.4	10.8	3.83333
3706	yes	37	Aliments	small	19	male	no	0	no	3	1	20.4082	70.55	Normal	Healthy Weight	50	17	12	5	27	1	0	1	5	5	5	5	5	6	0	0	0	0	6	0	0	0	0.8	0	0	1.2	2	5.6	7.5	2.6	0	1.5	13	1
3707	yes	37	Aliments	small	54	male	yes	3	no	2	1	25.9488	87.25	Normal	Overweight	39	14	9	5	22	1	0	0	3	5	5	5	3	3	0	0	3	0	0	0	0	0	4.4	0	0	0	4.4	0.9	5.8	0	0	1	6.7	3
3708	yes	37	Aliments	small	32	female	no	0	no	4	2	20.7421	75.4	Normal	Healthy Weight	58	17	12	5	19	1	0	1	5	5	1	1	5	18	6	6	3	3	0	4	4	0	0	0	0	0	0.8	2.8	1.6	3.4	0	1	4.3	3.16667
3709	yes	37	Aliments	small	47	male	yes	3	yes	2	1.8	27.9832	94.5	High	Overweight	45	17	12	5	23	1	0	1	5	5	5	5	1	3	3	0	0	0	0	2	2	0	0	0	0	0	1.3	1.8	6.5	3	0	1.1	8.3	3.66667
3710	yes	37	Aliments	small	28	male	no	0	no	3	1	24.9827	78	Normal	Healthy Weight	51	20	15	5	28	1	1	1	5	5	5	5	5	3	0	0	0	0	3	0	0	0	1	0	0	0	4	1.9	6.5	0.9	1.3	0.7	8.3	3.33333
3711	yes	37	Aliments	small	41	male	yes	2	yes	3	1	28.2477	92.1	Normal	Overweight	55	20	15	5	32	3	5	3	5	5	5	5	1	3	0	0	0	0	3	0	0	0	1.3	0	0	1.2	3.1	3.1	3.5	6.2	5.8	3.4	6.6	3.16667
3712	yes	37	Aliments	small	23	male	no	0	no	3	1.8	22.8894	79.8	Normal	Healthy Weight	46	20	15	5	26	1	1	1	3	5	5	5	5	0	0	0	0	0	0	0	0	0	0	0	0	0	1.1	2.8	13.4	0.6	1.3	1	16.2	3.83333
3713	yes	37	Aliments	small	24	male	no	0	yes	3	1	17.9982	65.95	Normal	Underweight	48	12	9	3	14	0	0	1	1	5	5	1	1	18	6	3	6	0	3	4	4	0	1.6	0	0	0	1.6	0	3	0.6	0	0	3	2
3714	yes	37	Aliments	small	33	male	no	0	no	4	5.1	29.4455	105.4	Very High	Overweight	41	17	12	5	15	1	0	1	3	5	3	1	1	9	0	0	6	0	3	0	0	0	2	0	0	0	2.8	1.9	0	2.7	0	0.7	1.9	2.16667
3715	yes	37	Aliments	small	27	male	no	0	no	4	4.1	27.6254	92.75	Normal	Overweight	34	12	9	3	10	1	0	0	1	5	1	1	1	12	0	0	6	6	0	0	0	0	0	0	0	0	1.2	0	2.7	0	0	0.6	2.7	1.5
3716	yes	37	Aliments	small	36	male	yes	1	yes	2	1.2	28.7105	98.3	High	Overweight	38	14	9	5	18	3	0	0	1	5	3	5	1	6	0	0	3	3	0	0	0	0	0.9	0.384211	1.01579	0	2.3	0.6	5.7	0	0	2.2	6.4	2
3717	yes	37	Aliments	small	32	male	no	0	no	3	1	24.262	87.95	Normal	Healthy Weight	42	14	9	5	16	0	0	1	3	5	5	1	1	12	3	6	3	0	0	0	0	0	0.7	1.18421	1.01579	0	2.9	2.4	1.1	3.3	0	0	3.5	3.66667
3718	yes	37	Aliments	small	32	male	yes	2	yes	3	1	33.1762	103.75	Very High	Obesity I	44	14	9	5	14	1	0	0	3	5	3	1	1	12	3	3	0	3	3	4	0	4	0	0	0	1.2	2.7	0.9	1.3	0	0	1.1	2.2	3.33333
3719	yes	37	Aliments	small	54	male	yes	1	yes	1	1.5	25.3493	97	High	Overweight	50	14	9	5	18	1	0	0	5	5	5	1	1	18	6	6	6	0	0	0	0	0	1.1	0	0	0	2	7.3	0	0	0	1.4	7.3	2
3720	yes	37	Aliments	small	47	male	yes	2	yes	0	1	28.4203	94.45	High	Overweight	42	17	12	5	19	1	0	1	3	5	5	3	1	6	3	0	0	0	3	0	0	0	1.1	0	0	0	2.8	1.2	2.5	2	0	1.3	3.7	2.16667
3721	yes	37	Aliments	small	44	male	yes	2	no	1	1.1	24.4848	88.05	Normal	Healthy Weight	53	17	12	5	21	1	0	1	3	5	3	3	5	15	3	3	6	0	3	0	0	0	1.1	0.189474	0.510526	0	1.9	1.1	3.4	3.4	0	0.9	4.5	2.66667
3722	yes	37	Aliments	small	27	male	no	0	no	2	1	18.328	69.4	Normal	Underweight	57	17	12	5	25	1	0	1	5	5	5	3	5	15	3	6	6	0	0	0	0	0	1.5	0	0	0	1.5	6.2	1.2	2.2	0	1.7	7.4	2
3724	yes	37	Aliments	small	65	male	no	0	yes	1	1.9	30.4261	109	Very High	Obesity I	43	17	12	5	17	3	0	1	3	5	3	1	1	9	0	0	3	3	3	0	0	0	0	0	0	0	2.5	1.9	1.3	0.6	0	1.5	3.2	3.33333
3725	yes	37	Aliments	small	41	male	yes	3	yes	3	1.3	24.375	84.5	Normal	Healthy Weight	43	17	12	5	23	1	0	1	5	5	5	5	1	3	3	0	0	0	0	0	0	0	0.8	0	0	0	2.4	3.7	3.8	3.9	0	1.7	7.5	3.16667
3726	yes	37	Aliments	small	55	male	yes	1	yes	1	1	24.3945	93.75	Normal	Healthy Weight	44	14	9	5	18	0	0	1	5	5	3	3	1	12	3	3	6	0	0	0	0	0	0	0.189474	0.510526	0	0.7	4.8	2.5	0.9	0	0	7.3	1.5
3727	yes	37	Aliments	small	47	male	yes	3	yes	3	1.2	22.0018	82.8	Normal	Healthy Weight	36	14	9	5	16	1	0	0	3	5	5	1	1	6	3	0	3	0	0	0	0	0	1.7	0	0	0	3	1.9	1.8	0	0	1.9	3.6	2
3801	yes	38	Textiles	large	42	male	yes	2	no	3	1.3	24.4956	79	Normal	Healthy Weight	56	17	12	5	23	3	0	1	5	5	5	3	1	12	3	3	6	0	0	4	2	2	0	0	0	0	1.1	3.8	1.6	5.1	0	4.7	5.4	4
3802	yes	38	Textiles	large	49	female	yes	2	yes	3	1	25.8196	91.2	Very High	Overweight	67	20	15	5	26	1	5	1	5	5	1	3	5	21	6	6	6	3	0	0	0	0	0.8	0	0	0	1.4	1.6	1.1	2.4	4	1.1	2.7	1.33333
3803	yes	38	Textiles	large	45	male	yes	2	yes	3	2.2	25.5402	101.5	High	Overweight	43	17	12	5	23	1	0	1	3	5	3	5	5	3	0	0	3	0	0	0	0	0	0	0	0	0	1.3	1.2	4.4	1.5	0	1.2	5.6	1
3804	yes	38	Textiles	large	38	male	yes	4	no	3	1	21.0516	77.75	Normal	Healthy Weight	49	20	15	5	26	1	1	1	5	5	5	3	5	3	3	0	0	0	0	0	0	0	0	1.62105	0.578947	0.6	2.8	6.6	0.6	1.3	1.1	2.4	7.2	1
3805	yes	38	Textiles	large	52	male	yes	3	yes	2	1.4	25.0223	96	High	Overweight	51	11	6	5	19	0	0	0	5	5	3	1	5	21	6	6	3	6	0	0	0	0	0	0	0	0	1.1	1.6	1	0	0	0	2.7	2.5
3806	yes	38	Textiles	large	38	female	yes	1	no	3	1.1	23.4952	78.55	Normal	Healthy Weight	54	17	12	5	23	1	0	1	5	5	3	3	5	12	3	6	3	0	0	2	0	2	1.5	0	0	0	2.6	1.2	1.3	1	0	1.3	2.6	2.83333
3807	yes	38	Textiles	large	32	male	yes	2	yes	3	1.5	21.5123	77.75	Normal	Healthy Weight	52	17	12	5	23	3	0	1	5	5	5	1	3	12	3	6	3	0	0	0	0	0	0.9	0	0	0	2.9	9.3	0.7	5	0	3.7	10	2.16667
3808	yes	38	Textiles	large	57	male	yes	3	yes	3	1.5	32.3265	101.65	High	Obesity I	45	17	12	5	17	1	0	1	3	5	3	3	1	9	0	0	6	3	0	2	0	2	0	0	0	0	1.3	1.6	3.8	0.6	0	1.1	5.4	1
3809	yes	38	Textiles	large	36	male	yes	3	yes	3	1.5	29.2245	104.5	Very High	Overweight	28	12	9	3	14	0	0	1	1	5	5	1	1	0	0	0	0	0	0	2	0	2	0	0	0	0	2.6	0.8	0	1	0	0	0.8	2.5
3810	yes	38	Textiles	large	34	male	no	0	no	3	1	25.2764	86.25	Normal	Overweight	47	17	12	5	19	1	0	1	3	5	5	3	1	9	3	3	3	0	0	2	0	2	0	0	0	0	1.5	1.2	1.7	0.9	0	1.5	2.9	4
3811	yes	38	Textiles	large	44	female	no	0	yes	3	1	19.0443	73.35	Normal	Healthy Weight	59	18	15	3	24	5	1	1	5	5	1	1	5	15	3	3	6	3	0	2	2	0	0	0	0	0	0.8	0.8	0	1.1	1.1	10.3	0.8	3.33333
3812	yes	38	Textiles	large	54	female	yes	2	yes	3	1	24.2452	85.5	High	Healthy Weight	64	18	15	3	26	5	3	1	3	5	3	1	5	12	3	3	3	3	0	8	4	4	0	0	0	0	0.5	0	1.1	1.8	1.7	5.4	1.1	3.66667
3813	yes	38	Textiles	large	56	male	yes	2	yes	3	1.2	29.7828	111.55	Very High	Overweight	63	18	15	3	22	1	3	1	3	5	5	1	3	15	3	6	6	0	0	8	4	4	0	0	0	0	1.7	1.2	0	1.5	3.3	1.2	1.2	2.83333
3814	yes	38	Textiles	large	43	male	yes	2	yes	3	1	26.6852	98.5	High	Overweight	68	20	15	5	28	3	3	1	5	5	5	1	5	18	6	6	6	0	0	2	0	2	1.1	0	0	0	2.2	4.1	0	0.6	1.9	2.3	4.1	1
3815	yes	38	Textiles	large	40	female	no	0	yes	2	1	30.5083	104.15	Very High	Obesity I	46	18	15	3	14	1	1	1	3	5	1	1	1	12	3	3	6	0	0	2	0	2	0	0	0	0	0.8	1.6	0	2.7	0.6	0.6	1.6	1.16667
3816	yes	38	Textiles	large	40	male	no	0	yes	1	1	30.9546	99.55	High	Obesity I	61	17	12	5	21	3	0	3	5	5	3	1	1	21	6	6	6	3	0	2	2	0	0	0	0	0	1.1	1.2	0.6	3.8	0	2.1	1.9	2.16667
3817	yes	38	Textiles	large	29	female	yes	1	yes	3	1	27.6951	91	Very High	Overweight	49	17	12	5	13	1	0	1	1	5	1	3	1	15	3	3	6	3	0	4	4	0	0	0	0	0	1.1	1.2	2.2	0.6	0	1.3	3.5	1
3818	yes	38	Textiles	large	45	female	no	0	no	3	1	28.8856	89.05	Very High	Overweight	43	13	12	1	13	1	0	1	3	3	3	1	1	15	3	3	6	3	0	2	0	2	0	0	0	0	0	0.6	0	0.7	0	0.8	0.6	1.33333
3819	yes	38	Textiles	large	47	female	yes	3	yes	3	1	25.255	84.5	High	Overweight	46	13	12	1	19	3	0	1	5	5	1	1	3	12	0	6	6	0	0	2	0	2	0	0	0	0	0	3.9	0	0.6	0	2.3	3.9	3.33333
3820	yes	38	Textiles	large	32	female	yes	2	no	3	1	23.7011	85	High	Healthy Weight	40	17	12	5	17	3	0	1	3	5	3	1	1	6	3	3	0	0	0	0	0	0	0.7	2.36316	1.03684	0	4.1	1.9	0	0.9	0	3.3	1.9	2.66667
3821	yes	38	Textiles	large	45	female	yes	1	yes	3	1.3	25.2572	82.75	High	Overweight	44	17	12	5	17	1	0	1	3	5	3	1	3	6	0	3	3	0	0	4	0	4	2.3	0	0	0	3.4	0.6	0.7	1.8	0	0.8	1.3	3.5
3822	yes	38	Textiles	large	41	female	yes	1	yes	3	1.5	27.3845	77	Normal	Overweight	57	20	15	5	22	1	5	1	3	5	1	1	5	15	3	6	0	6	0	0	0	0	0	0	0	0.7	2.1	0.6	0	0.7	4.4	1.2	0.6	3.83333
3823	yes	38	Textiles	large	22	female	no	0	yes	3	1	22.7204	83.05	High	Healthy Weight	47	17	12	5	17	1	0	1	5	5	1	3	1	9	3	0	6	0	0	4	0	4	0	0	0	0	1.5	3.3	2.2	2.3	0	1.7	5.5	3.66667
3824	yes	38	Textiles	large	49	female	yes	2	no	3	1	28.9844	94.75	Very High	Overweight	37	17	12	5	17	3	0	1	3	5	3	1	1	3	0	3	0	0	0	0	0	0	0.7	0	0	0.6	4.7	1.6	0	1.8	0	2	1.6	2.33333
3825	yes	38	Textiles	large	45	male	yes	3	yes	2	1	28.9262	100.9	High	Overweight	44	17	12	5	15	1	0	1	3	5	3	1	1	12	0	0	6	3	3	0	0	0	0	0	0	0	1.1	0.6	0.5	0.6	0	1.2	1.1	2.33333
3826	yes	38	Textiles	large	44	female	yes	2	yes	3	1	22.4432	85.25	High	Healthy Weight	64	20	15	5	20	1	5	1	3	5	1	1	3	18	6	3	6	3	0	6	4	2	0	0	0	0	0.5	1.6	1	2.1	3.1	1.1	2.6	2.83333
3827	yes	38	Textiles	large	38	female	no	0	no	3	1	29.0941	101.75	Very High	Overweight	48	14	9	5	22	3	0	0	5	5	3	1	5	12	3	6	3	0	0	0	0	0	0.7	0	0	0	3.3	2.5	0	0	0	3.5	2.5	2
3828	yes	38	Textiles	large	40	female	yes	3	yes	2	1	27.3586	89.75	Very High	Overweight	40	11	6	5	11	0	0	0	3	5	1	1	1	18	3	3	6	6	0	0	0	0	0	0	0	0	1.1	1.6	0.7	0	0	0	2.4	1
3829	yes	38	Textiles	large	29	male	yes	2	yes	3	1	20.157	75.25	Normal	Healthy Weight	44	15	12	3	17	1	0	1	3	5	3	3	1	12	0	6	6	0	0	0	0	0	0	0	0	0	0	1.6	4.4	2.9	0	0.7	6	1.83333
3830	yes	38	Textiles	large	38	female	yes	2	yes	3	1	24.3141	85	High	Healthy Weight	50	14	9	5	22	0	0	3	5	5	1	3	5	12	3	3	0	3	3	2	2	0	0	0	0	0.6	1.4	0.8	2.5	9.8	0	0	3.3	4
3831	yes	38	Textiles	large	35	male	yes	1	no	3	1	28.153	95.05	High	Overweight	48	12	9	3	16	1	0	0	3	5	5	1	1	12	3	3	6	0	0	8	4	4	0	0	0	0	1.1	0	1.4	0	0	0.9	1.4	3.66667
3832	yes	38	Textiles	large	55	female	yes	3	yes	2	1	27.169	90.25	Very High	Overweight	43	17	12	5	17	0	3	1	3	5	3	1	1	9	0	3	3	3	0	0	0	0	0	0	0	0	3.3	1.6	0.5	2.2	1	0	2.1	1.83333
3833	yes	38	Textiles	large	36	male	yes	1	yes	3	1	32.4501	103.75	Very High	Obesity I	62	20	15	5	24	1	3	1	5	5	3	3	3	18	6	6	3	3	0	0	0	0	0.6	0	0	0.6	1.2	3.3	1.3	0.6	1	0.9	4.6	2.33333
3834	yes	38	Textiles	large	39	female	yes	2	yes	3	1	23.9766	83.75	High	Healthy Weight	62	20	15	5	24	3	3	1	5	5	1	1	5	18	3	3	3	6	3	0	0	0	0.7	0	0	0	1.4	1.2	0	0.8	1.2	2.6	1.2	3.33333
3835	yes	38	Textiles	large	26	female	yes	1	no	3	1	26.4444	78.65	Normal	Overweight	36	14	9	5	18	1	0	0	1	5	3	3	5	0	0	0	0	0	0	4	0	4	1.4	0	0	0.6	3.5	0	1.7	0	0	0.7	1.7	1
3836	yes	38	Textiles	large	58	female	yes	1	no	3	1	23.3747	71.95	Normal	Healthy Weight	40	12	9	3	14	0	0	1	3	5	3	1	1	12	3	6	3	0	0	2	2	0	0	0	0	0.6	0.6	0	0.5	1.3	0	0	0.5	1
3837	yes	38	Textiles	large	47	male	yes	2	yes	3	1.2	27.1442	86.65	Normal	Overweight	50	20	15	5	24	3	1	1	5	5	5	1	3	6	0	0	6	0	0	0	0	0	1.5	0	0	0	2.6	2.9	0	1.1	1.3	2	2.9	4
3838	yes	38	Textiles	large	40	male	no	0	yes	3	1	26.9989	87.5	Normal	Overweight	47	17	12	5	21	3	0	1	3	5	5	3	1	3	3	0	0	0	0	6	2	4	0	0	0	1.2	2.5	1.8	1.9	1.5	0	3.3	3.7	4
3839	yes	38	Textiles	large	26	male	no	0	yes	3	1.9	24.18	81.1	Normal	Healthy Weight	55	20	15	5	26	3	1	1	5	5	5	1	5	9	3	3	3	0	0	0	0	0	0.7	0	0	0	2.9	2.5	0	2	0.7	2.6	2.5	1.33333
3840	yes	38	Textiles	large	51	male	yes	3	yes	3	1	26.1328	93.7	Normal	Overweight	68	17	12	5	29	5	0	1	5	5	5	3	5	18	6	6	3	0	3	4	0	4	0.6	0	0	0	3.1	4.7	1.2	0.9	0	5.6	6	3.83333
3841	yes	38	Textiles	large	49	female	no	0	no	3	1	23.8531	89.5	Very High	Healthy Weight	49	15	12	3	11	1	0	1	3	3	1	1	1	21	6	6	6	3	0	2	0	2	0	0	0	0	1.1	0.9	0	0.6	0	0.6	0.9	1
3842	yes	38	Textiles	large	49	male	yes	2	yes	3	1	26.5434	94.5	High	Overweight	53	20	15	5	24	3	1	1	3	5	5	1	5	9	3	6	0	0	0	0	0	0	0	0	0	0.7	2.9	0	0.5	2.7	0.8	4.1	0.5	3.5
3843	yes	38	Textiles	large	46	male	yes	2	yes	3	1	32.4142	103.2	Very High	Obesity I	40	17	12	5	19	1	0	1	5	5	5	1	1	0	0	0	0	0	0	4	0	4	2.2	0.636842	0.763158	0	3.6	4.2	5.6	0.6	0	1.3	9.8	1
3844	yes	38	Textiles	large	50	male	yes	2	yes	1	1	29.8326	107.75	Very High	Overweight	53	17	12	5	17	1	0	1	5	3	5	1	1	15	3	6	6	0	0	4	4	0	0.9	0	0	0	1.7	3.3	0	1.9	0	1	3.3	3
3845	yes	38	Textiles	large	20	male	no	0	no	3	1	18.5537	73.95	Normal	Healthy Weight	58	20	15	5	32	3	3	3	5	5	5	3	5	6	3	3	0	0	0	0	0	0	3.5	0	0	0	4.8	9.6	2.2	7	3.9	3.8	11.9	2.16667
3846	yes	38	Textiles	large	36	female	yes	1	yes	1	1	23.1426	76.5	Normal	Healthy Weight	35	14	9	5	14	1	0	0	1	5	1	5	1	3	3	0	0	0	0	4	4	0	0	0	0	0	0.5	1.2	4.3	0	0	1.9	5.5	1.66667
3847	yes	38	Textiles	large	20	male	no	0	no	3	1	24.114	100.2	High	Healthy Weight	48	17	12	5	21	1	0	1	5	5	5	3	1	6	3	3	0	0	0	4	0	4	0	0	0	1.2	2.3	3.3	3.3	1.3	0	2	6.6	1.33333
3848	yes	38	Textiles	large	27	female	no	0	yes	3	1	23.2602	73.25	Normal	Healthy Weight	41	17	12	5	17	1	0	1	5	5	1	3	1	3	0	3	0	0	0	4	0	4	0	0	0	0	2.9	2.7	0.5	2.1	0	0.8	3.2	3.83333
3849	yes	38	Textiles	large	30	male	no	0	yes	3	1	22.9178	84.35	Normal	Healthy Weight	72	18	15	3	28	5	3	1	5	5	3	1	5	18	3	6	6	3	0	8	4	4	1	0	0	0	1	1.2	0	1.1	1.4	4.5	1.2	2.5
3901	yes	39	Aliments	large	57	male	yes	2	yes	1	1	28.7026	96	High	Overweight	44	17	12	5	21	1	0	1	3	5	5	1	5	6	3	3	0	0	0	0	0	0	1.9	0	0	0	4.1	0	0.6	3.5	0	1.5	0.6	3.5
3902	yes	39	Aliments	large	31	female	yes	1	yes	3	2	26.571	84.2	High	Overweight	36	14	9	5	20	0	0	1	3	5	5	5	1	0	0	0	0	0	0	2	0	2	2.7	0	0	0	2.7	8.7	3.9	1.5	0	0	12.6	1.83333
3903	yes	39	Aliments	large	52	female	no	0	no	3	1.1	22.6113	77.9	Normal	Healthy Weight	48	15	12	3	21	0	3	1	3	5	3	1	5	12	3	3	6	0	0	0	0	0	1.4	0	0	0	2.9	0	0	1.2	1.2	0	0	2.5
3904	yes	39	Aliments	large	52	female	yes	3	yes	3	3	26.6389	84.25	High	Overweight	51	17	12	5	17	1	0	1	1	5	3	1	5	15	3	0	6	6	0	2	2	0	0	0	0	0	0.8	2.9	1.2	0.8	0	0.5	4.1	3.33333
3905	yes	39	Aliments	large	25	male	no	0	no	4	1	24.7224	76.25	Normal	Healthy Weight	43	14	9	5	26	0	0	1	5	5	5	5	5	3	0	3	0	0	0	0	0	0	2.3	0	0	1.9	4.1	2.4	2.5	1.9	0	0	4.9	1.66667
3906	yes	39	Aliments	large	36	male	yes	3	yes	2	1	24.649	81.5	Normal	Healthy Weight	50	17	12	5	27	0	3	1	5	5	5	3	5	6	3	3	0	0	0	0	0	0	1.6	0	0	1.2	2.8	8.7	1	4.5	3.2	0	9.6	1
3907	yes	39	Aliments	large	41	female	yes	2	yes	3	1.1	31.5556	89.5	Very High	Obesity I	43	17	12	5	19	0	1	1	3	5	3	1	5	3	0	0	3	0	0	4	0	4	1.4	0	0	0	3.2	5.8	1.1	2.4	1.3	0	6.8	3
3908	yes	39	Aliments	large	31	male	yes	3	yes	4	8	39.4421	121	Very High	Obesity II	46	14	9	5	22	0	0	1	3	5	5	3	5	6	0	3	3	0	0	4	0	4	2.3	0	0	0	3.8	1.2	0.6	4	0	0	1.8	2.83333
3909	yes	39	Aliments	large	40	male	yes	3	yes	1	1.1	22.0948	75.25	Normal	Healthy Weight	62	15	12	3	25	3	0	1	5	5	5	1	5	18	6	6	6	0	0	4	0	4	0	0	0	0	2.6	6.5	0	2.7	0	2.5	6.5	2.66667
3910	yes	39	Aliments	large	42	male	no	0	no	3	1	19.3709	70	Normal	Healthy Weight	55	20	15	5	26	3	1	1	5	5	5	1	5	9	3	6	0	0	0	0	0	0	1.7	0	0	1.2	5.8	3.1	0.8	3.3	0.6	2.5	3.9	3.5
3911	yes	39	Aliments	large	29	male	yes	1	yes	2	1.2	31.5289	103.4	Very High	Obesity I	58	20	15	5	26	1	1	1	5	5	5	3	5	12	3	3	6	0	0	0	0	0	0	0	0	0	0.8	3.1	2	3.2	1.3	1.1	5.1	1.66667
3912	yes	39	Aliments	large	37	male	yes	1	yes	3	1.6	34.9388	111.4	Very High	Obesity I	44	12	9	3	20	0	0	1	5	5	5	1	3	12	3	6	3	0	0	0	0	0	2.4	0	0	0	2.4	8.7	0	3.2	0	0	8.7	2.66667
3913	yes	39	Aliments	large	44	male	yes	2	no	2	1.3	22.4653	83.45	Normal	Healthy Weight	64	17	12	5	27	3	0	1	5	5	5	3	5	18	6	6	0	0	6	2	0	2	0	0	0	0.7	1.9	4.9	2.3	3.6	0	2.8	7.2	3.66667
3914	yes	39	Aliments	large	36	male	yes	1	no	4	7	30.3211	97.85	High	Obesity I	52	9	6	3	25	0	0	0	5	5	5	5	5	18	6	6	0	3	3	0	0	0	0	0	0	0.7	1.8	0	0	0	0	0	0	4
3915	yes	39	Aliments	large	49	female	yes	2	yes	2	1	27.7619	92.25	Very High	Overweight	65	20	15	5	28	1	3	3	5	5	5	1	5	15	3	6	3	0	3	2	0	2	1.5	0.98421	1.01579	0	3.5	2.4	0	7.3	2.1	0.6	2.4	3.33333
3916	yes	39	Aliments	large	27	female	no	0	no	3	1	35.8728	100.5	Very High	Obesity II	66	20	15	5	20	1	3	1	3	5	1	1	5	24	3	6	6	6	3	2	0	2	0	0	0	0	1.5	1.6	0.5	2.2	1.5	0.7	2.2	4
3917	yes	39	Aliments	large	34	female	yes	2	yes	2	1	22.3922	73	Normal	Healthy Weight	55	17	12	5	17	3	0	1	5	5	1	1	1	21	3	6	6	3	3	0	0	0	0	0	0	0	2.2	5.1	0.5	0.9	0	1.6	5.6	3.66667
3918	yes	39	Aliments	large	48	male	yes	1	yes	2	1	21.7079	77.5	Normal	Healthy Weight	47	17	12	5	21	1	0	1	3	5	3	5	3	9	3	0	6	0	0	0	0	0	0	0	0	0	0.8	2.8	3.8	1.8	0	0.8	6.6	2.5
3919	yes	39	Aliments	large	40	male	yes	2	yes	3	1.7	30.7592	98.55	High	Obesity I	65	20	15	5	28	1	1	1	5	5	5	5	5	15	6	6	3	0	0	2	2	0	1.2	0	0	0	2.3	2.4	3	3.8	0.7	1.2	5.4	3.5
3920	yes	39	Aliments	large	24	male	no	0	yes	3	1.3	25.6204	87.5	Normal	Overweight	50	17	12	5	21	1	0	1	5	5	5	3	1	12	3	3	6	0	0	0	0	0	1.2	0	0	0	2.8	2.4	4	4.3	0	1.2	6.4	3.66667
3921	yes	39	Aliments	large	47	male	yes	1	no	3	1	26.1719	84.5	Normal	Overweight	47	12	9	3	20	0	0	1	5	5	3	1	5	15	3	3	6	0	3	0	0	0	0	0	0	0	1.1	2.4	0	2.7	0	0	2.4	4
3922	yes	39	Aliments	large	26	male	yes	2	yes	2	1	20.0759	75.5	Normal	Healthy Weight	63	18	15	3	24	1	1	1	5	5	5	1	5	15	3	6	6	0	0	6	6	0	0	0	0	0	0	2.5	1.3	2.6	0.7	1.1	3.7	1.66667
3923	yes	39	Aliments	large	32	female	yes	2	yes	3	1	28.6689	94.8	Very High	Overweight	58	15	12	3	21	0	1	3	5	5	1	1	5	18	6	6	6	0	0	4	0	4	0	0	0	0	0	1.6	2.4	5.6	1	0	4	1
3924	yes	39	Aliments	large	42	female	no	0	no	3	1	24.1415	76.65	Normal	Healthy Weight	65	18	15	3	26	1	3	3	5	5	3	1	5	21	6	6	6	3	0	0	0	0	0	0	0	0	1.7	1.2	0	3.4	1.3	0.8	1.2	3.83333
3925	yes	39	Aliments	large	30	male	yes	1	no	3	1.3	28.2907	90.45	Normal	Overweight	57	15	12	3	21	1	0	1	3	5	3	3	5	21	3	3	6	6	3	0	0	0	0	0	0	0	1.6	0	3.4	2.1	0	0.8	3.4	2.33333
3926	yes	39	Aliments	large	28	male	yes	2	no	2	1	28.4132	93.15	Normal	Overweight	51	20	15	5	26	1	3	1	5	5	5	1	5	3	0	0	0	0	3	2	0	2	2.9	0	0	0	4	17.3	0	4.2	2.1	1.3	17.3	3.66667
3927	yes	39	Aliments	large	44	male	no	0	yes	3	1	30.3461	96.05	High	Obesity I	66	17	12	5	23	0	3	1	5	5	3	1	5	24	6	6	6	3	3	2	0	2	0	0.384211	1.01579	0	1.4	1.6	0.7	2.2	1	0	2.4	1.5
3928	yes	39	Aliments	large	23	male	no	0	no	4	3	24.8115	87.5	Normal	Healthy Weight	39	12	9	3	22	0	0	1	5	5	5	3	3	3	0	3	0	0	0	2	0	2	0	0	0	0	0.7	1.6	0	1.8	0	0	1.6	1.5
3929	yes	39	Aliments	large	30	male	yes	1	yes	4	4	30.6122	88.05	Normal	Obesity I	46	12	9	3	16	0	0	1	3	5	5	1	1	12	3	3	6	0	0	6	2	4	0	0	0	0	1.1	0	0.5	1.3	0	0	0.5	1.66667
3930	yes	39	Aliments	large	23	male	no	0	no	3	1	23.3784	78.75	Normal	Healthy Weight	53	17	12	5	23	1	0	3	5	5	5	3	1	9	3	6	0	0	0	4	0	4	1.7	0	0	0	2.8	1.6	1.5	7.4	0	1.1	3.1	3
3931	yes	39	Aliments	large	41	female	no	0	yes	3	2	38.1544	112.2	Very High	Obesity II	48	18	15	3	24	3	1	1	3	5	5	1	5	6	3	3	0	0	0	0	0	0	2.4	0	0	0	4.4	0	0	1.3	1	4.3	0	1.33333
3932	yes	39	Aliments	large	40	female	yes	1	no	3	1	23.9335	77.25	Normal	Healthy Weight	31	10	9	1	12	0	0	1	3	5	1	1	1	9	0	3	6	0	0	0	0	0	0	0	0	0	0	2.9	0	0.8	0	0	2.9	2
3933	yes	39	Aliments	large	43	female	yes	2	yes	1	1	30.7574	96.5	Very High	Obesity I	42	14	9	5	12	0	1	0	3	5	1	1	1	12	0	0	6	6	0	4	0	4	0	0	0	0	1.6	1.6	1.2	0	0.6	0	2.9	2.66667
3934	yes	39	Aliments	large	42	female	no	0	yes	2	1	22.3507	74.25	Normal	Healthy Weight	58	12	9	3	22	0	5	0	3	5	1	3	5	24	6	6	6	6	0	0	0	0	0	0	0	0	0.5	0	1.5	0	2.2	0	1.5	2.83333
3935	yes	39	Aliments	large	41	male	no	0	yes	5	2.5	31.4627	106.75	Very High	Obesity I	47	17	12	5	23	1	0	1	3	5	5	3	5	3	0	0	0	3	0	4	0	4	1.2	0	0	0	1.2	0.8	2.3	2.1	0	1.6	3.1	3.83333
3936	yes	39	Aliments	large	51	male	yes	2	no	3	1	35.6564	118.25	Very High	Obesity II	53	15	12	3	21	1	0	1	5	5	3	1	5	15	6	6	0	3	0	2	0	2	0	0	0	0	2.7	2.5	0	1	0	1.4	2.5	2
3937	yes	39	Aliments	large	32	female	yes	1	no	2	1	29.604	80	High	Overweight	46	12	9	3	16	0	3	0	1	5	1	1	5	18	3	3	6	6	0	0	0	0	0	0	0	0	1.3	0	0.7	0	1.5	0	0.7	1.66667
3938	yes	39	Aliments	large	40	female	yes	2	yes	3	1	32.5497	92.25	Very High	Obesity I	33	14	9	5	14	0	0	1	3	5	3	1	1	3	0	0	0	3	0	2	0	2	0	0	0	0	1.1	1.2	0.9	1.4	0	0	2.1	3.16667
3939	yes	39	Aliments	large	47	female	yes	3	yes	5	2.5	24.3791	78.2	Normal	Healthy Weight	55	18	15	3	16	1	1	1	1	5	1	1	5	21	3	6	6	6	0	0	0	0	0	0	0	0	1.4	0	1.3	0.6	0.5	0.8	1.3	3.33333
3940	yes	39	Aliments	large	44	female	yes	2	yes	3	1	29.0432	85.25	High	Overweight	47	12	9	3	16	0	3	0	3	5	1	1	3	15	6	3	6	0	0	4	0	4	0.9	0	0	0	0.9	1.2	0	0	1.8	0	1.2	2.5
3941	yes	39	Aliments	large	42	female	yes	2	yes	3	1.8	44.8283	114.9	Very High	Obesity III	54	18	15	3	24	1	3	1	5	5	1	3	5	12	3	6	3	0	0	0	0	0	0	0	0	0	3	1.6	0	4.3	2.1	1.3	1.6	2.66667
3942	yes	39	Aliments	large	45	female	yes	3	no	2	1	43.6855	114.75	Very High	Obesity III	61	17	12	5	13	1	0	1	3	5	1	1	1	27	6	6	6	6	3	4	0	4	0.7	0	0	0	1.5	1.6	1	2.2	0	0.5	2.6	2.66667
3943	yes	39	Aliments	large	36	female	yes	2	yes	3	1.7	30.6648	97.55	Very High	Obesity I	45	12	12	0	13	0	3	1	1	5	1	1	1	18	6	6	6	0	0	2	2	0	0	0	0	0	0	0	0	0.7	1	0	0	2.5
3944	yes	39	Aliments	large	22	female	no	0	no	3	1	22.8889	65.35	Normal	Healthy Weight	61	17	12	5	23	1	5	0	5	5	1	1	5	21	6	6	0	6	3	0	0	0	0	0	0	1.3	2.2	0.8	0.9	0	3.2	1	1.8	3.66667
3945	yes	39	Aliments	large	50	male	yes	1	yes	3	1	30.524	102.35	Very High	Obesity I	47	18	15	3	20	1	1	1	5	5	5	1	1	9	3	3	0	0	3	0	0	0	0	0	0	0	0	3.3	1.1	1.5	0.8	1	4.3	1.33333
3946	yes	39	Aliments	large	55	female	yes	1	no	3	2	27.7559	94.75	Very High	Overweight	58	13	12	1	19	0	3	1	1	5	3	1	5	24	6	6	6	3	3	2	2	0	1.1	0	0	0	1.1	0	0	1.7	1	0	0	2.66667
4001	no	40	Aliments	large	56	female	yes	1	yes	2	1	25.3936	87.35	High	Overweight	63	20	15	5	28	3	5	1	3	5	3	3	5	15	6	3	0	0	6	0	0	0	0	0.157895	1.1421	0.7	1.9	1.5	2.5	1.5	4.4	3	4	3.5
4002	no	40	Aliments	large	46	female	no	0	no	3	1	29.3889	91	Very High	Overweight	47	17	12	5	21	1	3	0	3	5	1	5	3	9	0	0	6	3	0	0	0	0	0	0	0	0	0.8	1.2	3.6	0	1.3	0.7	4.8	3.16667
4003	no	40	Aliments	large	47	female	yes	3	yes	3	1	36.9572	117	Very High	Obesity II	39	17	12	5	13	1	0	1	3	5	1	1	1	9	3	3	0	3	0	0	0	0	0	0	0	0	1.9	1.2	1.1	1.2	0	1.4	2.3	2.66667
4004	no	40	Aliments	large	49	female	yes	2	no	2	1	25.1534	85	High	Overweight	40	17	12	5	17	0	1	1	3	5	1	1	5	6	0	0	6	0	0	0	0	0	1.4	0	0	0	1.4	1.1	0.7	1.8	0.8	0	1.8	1
4005	no	40	Aliments	large	55	female	yes	4	yes	3	1.4	34.1034	107.75	Very High	Obesity I	47	14	9	5	18	0	5	0	3	5	3	1	1	15	0	3	6	6	0	0	0	0	0	0	0	0	0.6	0.8	1.4	0	2.2	0	2.2	3.66667
4006	no	40	Aliments	large	50	female	yes	4	no	2	1	19.5595	68.3	Normal	Healthy Weight	65	17	12	5	27	1	5	0	5	5	3	3	5	21	3	3	6	6	3	0	0	0	0.8	0	0	0	0.8	0.8	2	0	4.4	0.5	2.8	4
4007	no	40	Aliments	large	46	female	yes	1	no	3	1	33.4839	100.9	Very High	Obesity I	31	7	6	1	9	0	0	0	1	5	1	1	1	15	0	0	6	6	3	0	0	0	0	0	0	0	0	0	1.5	0	0	0	1.5	2.5
4008	no	40	Aliments	large	49	female	yes	2	no	1	1	22.3944	72	Normal	Healthy Weight	38	12	9	3	14	0	1	0	1	5	1	1	5	12	0	0	6	6	0	0	0	0	1.1	0	0	0	1.1	0	0.8	0	0.9	0	0.8	2.5
4009	no	40	Aliments	large	50	female	yes	2	no	3	1	23.4374	83.25	High	Healthy Weight	38	17	12	5	15	0	1	1	3	5	3	1	1	6	0	3	3	0	0	0	0	0	2.8	0	0	0	4.1	0.6	0	2	0.6	0	0.6	2.33333
4010	no	40	Aliments	large	52	female	yes	3	yes	1	1	24.2337	85.5	High	Healthy Weight	46	17	12	5	17	1	0	1	3	5	5	1	1	12	3	3	0	3	3	0	0	0	1.5	0	0	0.6	2.2	1.6	0	1.3	0	1	1.6	2.33333
4011	no	40	Aliments	large	52	female	yes	2	yes	3	1	47.9452	126	Very High	Obesity III	53	12	9	3	16	0	3	0	1	5	1	1	5	21	3	0	6	6	6	4	0	4	0.9	0	0	0	0.9	0.9	0	0	1.2	0	0.9	2.66667
4012	no	40	Aliments	large	52	female	yes	1	no	3	1.2	28	92.85	Very High	Overweight	63	16	15	1	20	1	3	1	3	5	1	1	5	27	6	6	6	6	3	0	0	0	0	0	0	0	0.8	0	0	1.8	1.7	1.4	0	3
4013	no	40	Aliments	large	49	female	yes	2	yes	3	1	28.4352	81.6	High	Overweight	35	14	9	5	12	0	0	1	1	5	1	3	1	9	0	0	3	6	0	0	0	0	0	0	0	0.8	0.8	0.6	3.1	1	0	0	3.7	2.83333
4014	no	40	Aliments	large	41	female	yes	2	yes	1	1	18.2726	70.5	Normal	Underweight	51	15	12	3	21	0	3	1	5	5	1	1	5	15	6	6	0	3	0	0	0	0	0	0	0	0.7	0.7	2.4	0	1.9	1.7	0	2.4	2.83333
4015	no	40	Aliments	large	48	female	yes	1	yes	3	1	27.2247	93.55	Very High	Overweight	51	14	9	5	10	0	0	1	1	5	1	1	1	27	6	6	3	6	6	0	0	0	0	0	0	0	2.8	0.8	0.8	1.3	0	0	1.6	3.33333
4016	no	40	Aliments	large	47	female	yes	3	no	3	1	35.7947	105.6	Very High	Obesity II	28	12	9	3	10	0	0	1	1	5	1	1	1	6	0	0	0	6	0	0	0	0	0	0	0	0	0.8	0	1	2	0	0	1	2
4017	no	40	Aliments	large	45	female	yes	1	no	2	1.5	30.63	101.25	Very High	Obesity I	56	17	12	5	15	1	0	1	3	5	1	1	3	24	6	6	6	6	0	0	0	0	0.6	0	0	0	1.1	0.8	0	1.8	0	0.7	0.8	4
4018	no	40	Aliments	large	53	female	no	0	no	3	1	29.4222	95.8	Very High	Overweight	40	15	12	3	17	1	0	1	3	5	5	1	1	6	3	3	0	0	0	2	0	2	0	0	0	0	1.1	1.2	0	0.6	0	1.8	1.2	2.66667
4019	no	40	Aliments	large	48	female	yes	5	no	2	1.1	31.2856	105.75	Very High	Obesity I	33	14	9	5	10	0	0	1	1	5	1	1	1	9	0	3	6	0	0	0	0	0	1.4	0	0	0	2.5	0	0.6	1.1	0	0	0.6	1
4020	no	40	Aliments	large	47	female	yes	3	yes	4	6	32.4609	99	Very High	Obesity I	60	20	15	5	22	5	1	1	3	5	1	1	5	18	6	6	6	0	0	0	0	0	0	0	0	0	1.2	1.8	1.1	1.3	0.9	6.4	2.8	1.83333
4021	no	40	Aliments	large	55	female	yes	2	no	2	1	30.2836	107.6	Very High	Obesity I	30	12	9	3	9	0	0	1	1	5	1	1	0	9	0	0	0	6	3	0	0	0	0	0	0	1.2	1.2	0	1.2	2.7	0	0	1.2	1.16667
4022	no	40	Aliments	large	53	female	no	0	no	3	1	25.9698	90.25	Very High	Overweight	56	15	12	3	23	1	3	0	3	5	3	3	5	18	3	0	6	3	6	0	0	0	0	0	0	0	1.1	1.6	0	0	1.2	1	1.6	1
4023	no	40	Aliments	large	58	female	yes	3	yes	1	1	37.3096	114.7	Very High	Obesity II	51	15	12	3	21	1	0	1	5	5	5	1	3	15	3	3	6	3	0	0	0	0	1.5	0	0	0	1.5	3.4	0	1.9	0	0.8	3.4	1.5
4024	no	40	Aliments	large	50	female	yes	3	no	2	1.3	32.1332	93.75	Very High	Obesity I	45	14	9	5	22	3	0	0	3	5	3	3	5	9	3	0	6	0	0	0	0	0	1.3	0	0	0	1.3	1.2	1.2	0	0	1.9	2.4	2.66667
4025	no	40	Aliments	large	58	male	yes	2	yes	2	1	20.5113	88.25	Normal	Healthy Weight	43	15	12	3	19	1	0	1	5	5	5	1	1	9	3	3	0	0	3	0	0	0	6.8	0	0	0	6.8	4.9	0	1.8	0	2.1	4.9	2
4026	no	40	Aliments	large	43	female	yes	3	yes	2	1	34.355	109.25	Very High	Obesity I	47	12	12	0	17	3	0	3	3	5	1	1	1	18	0	3	6	6	3	0	0	0	0	0	0	0	0	0	0	3.2	0	1.8	0	2.66667
4027	no	40	Aliments	large	44	female	no	0	yes	2	1	24.7723	85.5	High	Healthy Weight	44	14	9	5	18	3	0	0	3	5	1	3	3	12	3	0	6	0	3	0	0	0	1.3	0	0	0	1.3	1.2	3	0	0	1.9	4.2	1
4028	no	40	Aliments	large	38	female	yes	2	yes	3	1.2	34.0479	94.75	Very High	Obesity I	45	10	9	1	14	0	1	0	3	5	1	1	3	15	3	6	6	0	0	6	6	0	0	0	0	0	0	1.2	0	0	0.6	0	1.2	3.33333
4029	no	40	Aliments	large	36	female	no	0	no	3	1	28.6542	84.8	High	Overweight	35	14	9	5	18	0	0	1	3	5	3	5	1	3	0	0	0	0	3	0	0	0	1.1	0	0	0	1.1	1.6	12.2	0.8	0	0	13.9	1
4030	no	40	Aliments	large	30	female	yes	1	no	2	1	24.0506	67.4	Normal	Healthy Weight	36	14	9	5	16	1	0	0	3	5	3	3	1	6	3	3	0	0	0	0	0	0	1.6	0	0	1.9	4.7	1.6	0	0	0	1.4	1.6	3.5
4031	no	40	Aliments	large	32	female	yes	3	yes	2	1	23.3056	73.5	Normal	Healthy Weight	39	9	6	3	15	0	0	0	3	5	1	1	5	15	0	6	6	3	0	0	0	0	0	0	0	0	0	1.6	0.6	0	0	0	2.2	3.16667
4032	no	40	Aliments	large	22	female	no	0	yes	2	1	30.1432	96.8	Very High	Obesity I	31	10	9	1	12	1	0	0	3	5	1	1	1	9	0	0	6	3	0	0	0	0	0	0	0	0	0	2.5	0	0	0	0.6	2.5	1
4033	no	40	Aliments	large	44	female	no	0	no	2	1	25.5102	89.9	Very High	Overweight	41	17	12	5	19	0	1	1	3	5	1	3	5	3	0	0	0	3	0	2	0	2	0	0	0	0.6	1.2	1.6	2.3	1.9	0.5	0	4	2.16667
4034	no	40	Aliments	large	42	female	yes	3	yes	3	1	26.6406	89.35	Very High	Overweight	52	20	15	5	20	1	1	1	5	5	3	3	1	12	3	3	6	0	0	0	0	0	2	0	0	0	2	3.3	1	3.3	0.6	0.8	4.3	1.83333
4035	no	40	Aliments	large	48	female	yes	1	no	3	1.4	23.618	86.85	High	Healthy Weight	58	20	15	5	20	5	3	1	3	5	1	1	1	18	6	6	6	0	0	0	0	0	0	0	0	0	0.5	0.9	0.5	0.7	1.5	3.4	1.4	1.66667
4036	no	40	Aliments	large	40	male	yes	3	yes	0	1	32.8578	109	Very High	Obesity I	48	12	9	3	12	0	0	1	3	5	1	1	1	24	6	3	6	6	3	0	0	0	0	0	0	0	1.1	1.8	0	1.3	0	0	1.8	2.33333
4037	no	40	Aliments	large	42	female	yes	1	yes	1	1	32.3265	100.5	Very High	Obesity I	68	16	15	1	18	1	3	1	3	5	1	1	3	30	6	6	6	6	6	4	4	0	1	0	0	0	1	0	0	0.6	1.5	1.2	0	4
4038	no	40	Aliments	large	41	male	yes	2	yes	1	1	23.4711	88.9	Normal	Healthy Weight	42	14	9	5	18	0	0	1	3	5	5	3	1	6	3	3	0	0	0	4	0	4	0	0	0	1.2	2.8	1.1	3	2.6	0	0	4.2	3
4039	no	40	Aliments	large	30	female	yes	2	yes	3	1	24.996	84.5	High	Healthy Weight	53	20	15	5	24	1	3	1	5	5	3	1	5	9	3	6	0	0	0	0	0	0	0	0	0	0.6	1.5	3.3	0	2.2	2.7	0.9	3.3	2.66667
4040	no	40	Aliments	large	29	female	yes	1	no	3	1	23.2689	70.05	Normal	Healthy Weight	44	14	9	5	14	0	0	1	3	5	1	3	1	12	3	3	6	0	0	4	0	4	0	0	0	0	0.8	0.8	2.9	2.2	0	0	3.7	2.33333
4041	no	40	Aliments	large	37	female	yes	1	yes	2	1	24.6486	75.55	Normal	Healthy Weight	59	20	15	5	24	3	5	1	3	5	1	1	5	15	0	3	6	6	0	0	0	0	0	0	0	0.6	1.4	0	0.5	2.2	2.2	1.5	0.5	3
4042	no	40	Aliments	large	38	female	yes	3	yes	3	1	21.2311	75.7	Normal	Healthy Weight	45	15	12	3	15	1	0	1	5	5	1	1	1	15	3	3	6	3	0	0	0	0	0	0	0	0	0.7	3.3	0	1.4	0	0.7	3.3	2.66667
4043	no	40	Aliments	large	45	female	yes	2	yes	2	1	32.9132	93.7	Very High	Obesity I	32	7	6	1	9	0	0	0	1	5	1	1	1	12	0	3	6	0	3	4	0	4	0.5	0	0	0	0.5	0	0	0	0	0	0	1
4044	no	40	Aliments	large	33	female	no	0	yes	2	1	42.8304	106.25	Very High	Obesity III	37	14	9	5	14	0	1	0	3	5	3	1	1	9	0	3	6	0	0	0	0	0	1.8	0	0	0	1.8	0.8	1.1	0	1	0	1.9	3.16667
4045	no	40	Aliments	large	44	female	yes	1	yes	3	1	26.7094	90.25	Very High	Overweight	44	12	9	3	14	3	0	0	3	5	1	1	1	18	3	3	6	3	3	0	0	0	1.9	0	0	0	1.9	1.2	0	0	0	2.6	1.2	3.66667
4046	no	40	Aliments	large	37	female	yes	1	no	3	1	26.1778	86.15	High	Overweight	41	15	15	0	20	5	3	1	1	5	3	1	1	6	0	0	0	6	0	0	0	0	0	0	0	0	0	0	0	1	1.6	3.7	0	1.33333
4047	no	40	Aliments	large	32	female	yes	1	no	2	1	37.9155	98.05	Very High	Obesity II	77	18	15	3	32	1	5	1	5	5	5	5	5	27	6	6	6	3	6	0	0	0	0	0.18421	1.01579	0	1.2	0	0	0.9	3.6	1.3	0	2.16667
4048	no	40	Aliments	large	25	male	no	0	no	3	2	30.1957	101	High	Obesity I	52	15	12	3	19	1	0	1	5	5	5	1	1	18	6	6	6	0	0	0	0	0	0	0	0	0	1.6	2.4	0	3	0	0.5	2.4	2.16667
4049	no	40	Aliments	large	24	female	no	0	yes	3	1	28.7614	85.25	High	Overweight	44	13	12	1	15	1	0	1	3	5	1	3	1	12	3	3	6	0	0	4	4	0	0	0	0	0	0	1	0	1.6	0	1.1	1	3
4050	no	40	Aliments	large	21	male	no	0	no	4	0.5	17.9271	65.25	Normal	Underweight	48	17	12	5	25	3	0	1	5	5	5	3	3	6	3	3	0	0	0	0	0	0	1.4	0	0	0.6	2.6	4.9	1.4	2.6	0	3.1	6.3	2
4051	no	40	Aliments	large	42	female	yes	1	yes	1	1.5	33.6	99.25	Very High	Obesity I	52	16	15	1	20	1	1	1	1	5	3	3	5	12	3	3	6	0	0	4	4	0	0	0	0	0	0	0	2.1	1.1	0.8	2.3	2.1	3.83333
4052	no	40	Aliments	large	35	female	yes	3	yes	3	1	32.8516	97.75	Very High	Obesity I	48	15	12	3	15	3	3	0	1	5	1	1	1	18	0	0	6	6	6	0	0	0	1.2	0	0	0	1.2	0.7	0	0	1.2	2.3	0.7	3.5
4053	no	40	Aliments	large	43	female	yes	1	no	3	1	36.8084	96	Very High	Obesity II	45	13	12	1	23	3	0	1	3	5	3	3	5	9	3	0	6	0	0	0	0	0	2.1	0	0	0	2.1	0	0	1.9	0	2.9	0	1
4054	no	40	Aliments	large	39	female	yes	1	no	3	1	30.914	98	Very High	Obesity I	64	18	15	3	26	3	5	1	3	5	1	3	5	18	3	0	6	3	6	2	2	0	0	0	0	0	0	0.8	3.4	0.6	3.7	1.9	4.2	3.33333
4055	no	40	Aliments	large	25	male	no	0	no	2	1	26.7299	89	Normal	Overweight	57	13	12	1	21	1	0	3	5	5	5	1	1	15	3	6	6	0	0	8	4	4	0	0	0	0	0	3.3	0	6.4	0	0.8	3.3	3.33333
4056	no	40	Aliments	large	44	male	yes	3	yes	2	1.5	28.4429	101.5	High	Overweight	47	14	9	5	24	0	0	3	5	5	5	1	5	9	3	6	0	0	0	0	0	0	0	0	0	1.2	2.3	3.4	0	10.6	0	0	3.4	1
4057	no	40	Aliments	large	29	male	yes	2	yes	3	1	23.6821	81.7	Normal	Healthy Weight	52	20	15	5	30	3	1	1	5	5	5	5	5	0	0	0	0	0	0	2	0	2	1.9	0	0	0	1.9	2.3	1.4	1.1	1.3	2.6	3.8	1.66667
4058	no	40	Aliments	large	27	female	yes	1	yes	2	1	27.3333	84.25	High	Overweight	75	18	15	3	26	3	5	1	5	5	1	1	5	27	3	6	6	6	6	4	4	0	0	0	0	0.6	0.6	3.3	0	0.9	2.3	2.7	3.3	2.33333
4059	no	40	Aliments	large	51	female	yes	3	yes	1	1	30.9016	102.5	Very High	Obesity I	64	20	15	5	24	3	3	1	3	5	3	1	5	18	3	6	3	0	6	2	0	2	0.5	0	0	0.6	1.1	1.2	0	2.1	1.1	2.7	1.2	1.83333
4101	yes	41	Minerals	large	52	male	yes	2	yes	1	1	27.5652	97.1	High	Overweight	46	14	9	5	20	0	0	1	3	5	5	1	5	12	6	6	0	0	0	0	0	0	1.1	0	0	1.2	4.1	0	0	1	0	0	0	1
4102	yes	41	Minerals	large	29	male	yes	1	yes	2	2.8	30.0043	88.25	Normal	Obesity I	49	14	9	5	22	3	0	0	3	5	5	5	1	9	0	0	6	3	0	4	0	4	1.8	0	0	0	1.8	0.9	3.8	0	0	3.5	4.8	3.16667
4103	yes	41	Minerals	large	29	male	yes	3	no	3	1	28.7026	100.2	High	Overweight	50	12	9	3	18	3	0	0	3	5	5	1	1	18	3	6	6	0	3	2	2	0	0.9	0	0	0	0.9	1.8	0	0	0	2.2	1.8	1
4104	yes	41	Minerals	large	70	male	yes	4	yes	5	40	31.6988	109.75	Very High	Obesity I	44	17	12	5	27	1	0	1	5	5	5	5	5	0	0	0	0	0	0	0	0	0	3.9	0	0	1.2	7.3	0	4	1.9	0	0.8	4	1
4105	yes	41	Minerals	large	29	male	yes	2	yes	3	2.5	26.1619	94	High	Overweight	48	13	12	1	17	0	1	1	3	5	5	1	1	12	3	6	0	3	0	6	6	0	0	0	0	0.6	0.6	0	0	1.1	0.5	0	0	2.66667
4106	yes	41	Minerals	large	23	male	no	0	yes	3	1.5	27.1314	85.25	Normal	Overweight	46	12	9	3	16	3	0	0	3	5	3	1	1	18	3	6	3	6	0	0	0	0	0	0	0	0.7	0.7	1.6	0	0	0	1.6	1.6	3.33333
4107	yes	41	Minerals	large	28	male	yes	1	yes	1	1.3	31.4771	104.5	Very High	Obesity I	64	17	12	5	27	1	0	1	5	5	5	5	5	12	3	3	6	0	0	8	4	4	0.8	0	0	0	0.8	1.6	6.5	5.3	0	0.6	8.2	2.5
4108	yes	41	Minerals	large	27	male	no	0	no	2	1.5	23.517	76.7	Normal	Healthy Weight	43	17	12	5	23	1	0	1	5	5	5	1	5	3	0	3	0	0	0	0	0	0	2.2	0	0	0.6	2.8	1.1	0	2.7	0	1.6	1.1	2.66667
4109	yes	41	Minerals	large	53	male	yes	2	yes	1	1.6	24.4748	90.75	Normal	Healthy Weight	42	15	12	3	21	1	0	1	3	5	3	5	3	6	0	0	6	0	0	0	0	0	0	0	0	0	0	2.4	8	0.6	0	1.8	10.3	1.5
4110	yes	41	Minerals	large	24	male	yes	1	no	2	1.1	26.6782	92.5	Normal	Overweight	40	12	9	3	16	0	0	1	3	5	5	1	1	12	3	3	6	0	0	0	0	0	3.6	0	0	0	3.6	1.2	0	0.6	0	0	1.2	3.33333
4111	yes	41	Minerals	large	21	male	no	0	no	3	1.1	26.1285	91.25	Normal	Overweight	41	17	12	5	21	1	0	1	3	5	5	5	1	3	0	0	3	0	0	0	0	0	1	0	0	0	1	2.6	7.7	2	0	1.4	10.4	2.16667
4112	yes	41	Minerals	large	59	male	yes	2	no	2	1.5	25.0762	87	Normal	Overweight	42	14	9	5	20	0	3	0	5	5	5	1	1	6	0	0	0	0	6	2	0	2	0	0	0	0	2.3	2.4	0.6	0	1.3	0	2.9	1.33333
4113	yes	41	Minerals	large	43	female	yes	1	yes	3	2	20.6279	75.25	Normal	Healthy Weight	49	14	9	5	18	0	3	0	3	5	1	1	5	15	3	3	3	6	0	2	2	0	0	0	0	0.6	1.2	1.4	0	0	1.1	0	1.4	1.16667
4114	yes	41	Minerals	large	29	male	no	0	no	2	2	28.4408	89.5	Normal	Overweight	69	17	12	5	27	3	0	1	5	5	5	3	5	21	3	3	6	3	6	4	4	0	1.1	0	0	0	1.1	2.6	2.6	5.1	0	3.7	5.2	4
4115	yes	41	Minerals	large	25	male	no	0	yes	3	1.3	26.4644	81.4	Normal	Overweight	32	17	12	5	15	1	0	1	1	5	5	1	1	0	0	0	0	0	0	0	0	0	1.9	0	0	0.6	4.4	0	0	0.9	0	1.8	0	2.33333
4116	yes	41	Minerals	large	36	male	yes	1	yes	2	1	18.5467	71	Normal	Healthy Weight	59	17	12	5	23	1	0	1	5	5	5	3	3	9	3	3	3	0	0	10	6	4	1.3	0	0	0	1.3	3.7	2.6	0.6	0	1.1	6.2	2
4117	yes	41	Minerals	large	27	male	no	0	no	4	2	24.6965	81.7	Normal	Healthy Weight	65	17	12	5	27	3	0	3	5	5	5	3	3	21	6	6	6	0	3	0	0	0	2	0	0	1.4	3.9	1.9	0.6	8	0	3.5	2.5	3.33333
4118	yes	41	Minerals	large	36	male	yes	2	yes	3	1.5	34.1644	105.6	Very High	Obesity I	68	20	15	5	28	3	1	1	5	5	5	3	5	18	6	6	6	0	0	2	2	0	3.7	0	0	0	4.7	6.6	0	2.6	0.6	4	6.6	2.16667
4119	yes	41	Minerals	large	60	male	yes	1	yes	2	1.2	25.7643	87.25	Normal	Overweight	66	18	15	3	24	1	3	1	3	5	5	1	5	24	6	6	6	6	0	0	0	0	1.2	0	0	0	1.2	0.9	0	1.3	1.1	0.9	0.9	2
4120	yes	41	Minerals	large	44	male	yes	2	yes	4	2.5	23.6102	84.5	Normal	Healthy Weight	50	20	15	5	24	1	1	1	5	5	5	3	3	6	3	3	0	0	0	0	0	0	0	0	0	0	1.8	2.5	2.7	1.5	1.9	2	5.2	2.83333
4121	yes	41	Minerals	large	67	male	yes	2	yes	5	16	37.0435	118.5	Very High	Obesity II	51	20	15	5	28	3	3	1	3	5	5	5	3	3	0	0	0	0	3	0	0	0	2	0	0	0.7	2.6	1.8	7.6	1.3	3.1	2.7	9.4	1
4122	yes	41	Minerals	large	30	male	yes	2	yes	1	1.1	22.1903	85.5	Normal	Healthy Weight	53	17	12	5	21	1	0	1	5	5	5	1	3	15	3	6	6	0	0	0	0	0	1.4	0	0	0	2.5	3.5	0	3.3	0	1.1	3.5	2.16667
4123	yes	41	Minerals	large	38	male	yes	2	yes	4	1.7	34.6743	111.5	Very High	Obesity I	44	17	12	5	21	3	0	1	3	5	3	1	5	6	0	0	3	0	3	0	0	0	2.7	0	0	0	3.4	0.6	0	1.8	0	3.9	0.6	2.33333
4124	yes	41	Minerals	large	40	male	yes	1	yes	2	1.5	23.3958	86.7	Normal	Healthy Weight	43	15	12	3	17	1	0	1	3	5	5	1	1	9	3	3	3	0	0	2	0	2	3.3	0	0	0	3.3	2.3	0	0.6	0	0.9	2.3	2.16667
4125	yes	41	Minerals	large	28	male	no	0	yes	3	2.5	19.5502	71.8	Normal	Healthy Weight	51	17	12	5	21	5	0	1	3	5	5	1	1	9	0	3	6	0	0	4	0	4	0	0	0	0	0.6	1.6	0.5	0.6	0	6.7	2.1	1.83333
4126	yes	41	Minerals	large	29	male	yes	1	yes	1	1.3	28.1907	97	High	Overweight	47	14	9	5	16	0	0	1	5	5	3	1	1	15	3	6	6	0	0	2	0	2	0.7	0	0	0	2.1	1.6	0	2.4	0	0	1.6	2
4127	yes	41	Minerals	large	61	male	yes	2	yes	3	2.1	29.1493	100.5	High	Overweight	66	20	15	5	28	1	3	1	5	5	5	3	5	18	6	6	6	0	0	0	0	0	0	0	0	0	1.4	2.4	1.6	1.5	2.2	0.6	4	2.33333
4128	yes	41	Minerals	large	57	male	yes	2	yes		3.1	23.5865	82.45	Normal	Healthy Weight	46	17	12	5	23	1	0	1	5	5	5	1	5	6	3	3	0	0	0	0	0	0	0.8	0	0	0	4.4	3.7	0.9	1.2	0	1.5	4.6	2.5
4129	yes	41	Minerals	large	49	male	yes	2	yes	3	3.6	28.9059	98.5	High	Overweight	56	20	15	5	30	3	5	1	3	5	3	5	5	6	0	0	6	0	0	0	0	0	0.8	0	0	0	0.8	0.9	3.7	0.6	3	2.4	4.6	3.66667
4130	yes	41	Minerals	large	23	male	no	0	yes	2	1.4	26.6631	90.75	Normal	Overweight	39	17	12	5	19	1	0	1	5	5	5	1	1	3	0	0	3	0	0	0	0	0	2.4	0	0	0	3.8	3.5	0	2.1	0	1	3.5	2
4131	yes	41	Minerals	large	48	female	yes	3	no	2	1.5	30.1338	95.75	Very High	Obesity I	37	17	12	5	11	1	0	1	1	5	1	1	1	9	3	0	3	3	0	0	0	0	1.4	0	0	0	2.3	0	2.5	0.7	0	1.2	2.5	2.33333
4132	yes	41	Minerals	large	39	male	yes	3	yes	3	1.5	26.7959	85.75	Normal	Overweight	57	14	9	5	22	3	0	0	5	5	5	3	1	15	3	6	6	0	0	6	4	2	1.8	0	0	0	1.8	3.7	1.6	0	0	2.1	5.4	3.33333
4133	yes	41	Minerals	large	47	male	yes	3	no	3	2.7	33.4804	110.25	Very High	Obesity I	56	15	12	3	21	1	0	1	5	5	3	1	5	18	6	6	6	0	0	2	0	2	0	0	0	0	2.2	4.9	0	1	0	1.2	4.9	1.66667
4134	yes	41	Minerals	large	28	male	yes	2	yes	1	1	26.9143	97.5	High	Overweight	45	17	12	5	25	3	0	3	5	5	5	3	1	3	0	3	0	0	0	0	0	0	0	0	0	0	1.1	2.8	2.1	6.1	0	3.1	4.9	1.5
4135	yes	41	Minerals	large	28	male	yes	1	no	3	1.2	37.451	108	Very High	Obesity II	52	17	12	5	29	5	0	1	5	5	5	5	3	6	0	6	0	0	0	0	0	0	9.3	0	0	1.2	11.4	2.3	2.2	1.7	0	12.9	4.5	1
4136	yes	41	Minerals	large	27	male	yes	1	yes	3	1.6	22.9139	82.85	Normal	Healthy Weight	48	17	12	5	29	3	0	1	5	5	5	5	5	0	0	0	0	0	0	2	0	2	3.6	0	0	1.2	4.8	3.7	3.9	0.6	0	4.1	7.7	2.66667
4137	yes	41	Minerals	large	48	male	yes	1	yes	3	1.2	32.9077	106.3	Very High	Obesity I	69	18	15	3	30	5	3	1	5	5	5	1	5	21	6	6	6	3	0	0	0	0	0	0	0	0	0.8	5.3	0	1.2	1.7	4.4	5.3	2.16667
4138	yes	41	Minerals	large	35	male	yes	3	yes	3	1.3	22.2331	85.7	Normal	Healthy Weight	48	20	15	5	22	1	1	1	5	5	5	3	1	6	3	3	0	0	0	0	0	0	0	0	0	2.5	3.5	3.7	1.5	2.9	0.6	1	5.2	2.33333
4139	yes	41	Minerals	large	34	male	yes	1	yes	4	2	22.8542	94.45	High	Healthy Weight	44	17	12	5	17	1	0	1	3	5	5	1	1	6	3	3	0	0	0	4	0	4	0	0	0	0.6	3.2	1.9	0.8	1	0	1.1	2.7	2
4140	yes	41	Minerals	large	43	male	yes	1	no	2	1.5	42.0984	125.7	Very High	Obesity III	48	17	12	5	17	1	0	1	3	5	5	1	1	12	3	6	3	0	0	2	0	2	1.8	0	0	0	2.9	1.9	1	3.3	0	1.2	2.8	3.5
4201	no	42	Textiles	large	29	male	yes	1	yes	4	1.5	20.7838	70.15	Normal	Healthy Weight	63	20	15	5	30	5	3	1	5	5	5	1	5	9	3	6	0	0	0	4	0	4	0.7	0	0	0	1.2	3.3	0.7	3.4	2.3	7.5	4	3
4202	no	42	Textiles	large	44	male	yes	2	yes	3	1.3	29.075	95.75	High	Overweight	41	17	12	5	21	1	0	1	3	5	5	1	5	3	0	3	0	0	0	0	0	0	0.7	0	0	0.6	4.3	1.6	0	1.7	0	1.4	1.6	2.33333
4203	no	42	Textiles	large	38	male	no	0	yes	3	1.3	27.5482	97.6	High	Overweight	52	20	15	5	22	1	1	1	3	5	5	1	5	6	3	3	0	0	0	4	4	0	0	0	0	0.7	1.4	1.6	0.7	3.1	1	2.4	2.4	1
4204	no	42	Textiles	large	23	male	no	0	yes	3	1.3	24.0785	82	Normal	Healthy Weight	58	17	12	5	23	5	0	1	5	5	3	1	3	12	3	3	6	0	0	6	4	2	1.5	0	0	0	1.5	3.8	0.6	3.2	0	5.7	4.4	3.66667
4205	no	42	Textiles	large	24	male	no	0	yes	3	1.3	20.4825	72.95	Normal	Healthy Weight	49	20	15	5	26	3	1	1	5	5	5	3	3	3	0	3	0	0	0	0	0	0	2.8	0	0	0.7	3.5	2.1	1.8	4.6	0.6	3.8	3.9	3.16667
4206	no	42	Textiles	large	36	male	yes	1	yes	2	1.4	25.9601	94.1	High	Overweight	56	20	15	5	28	5	3	1	5	5	5	1	3	6	3	0	0	0	3	2	0	2	4.5	0	0	0	5.6	4.7	0	3.5	2.1	6.4	4.7	1.5
4207	no	42	Textiles	large	56	female	yes	3	yes	1	1.3	21.125	71.9	Normal	Healthy Weight	52	17	12	5	23	1	3	0	5	5	3	1	5	12	3	3	6	0	0	0	0	0	0	0	0	0	1.5	1.6	1.3	0	1	1.2	2.9	4
4208	no	42	Textiles	large	22	male	no	0	no	3	1.3	19.257	67.9	Normal	Healthy Weight	48	17	12	5	21	1	0	3	5	5	5	1	1	6	3	3	0	0	0	4	0	4	2.9	0	0	0	4	1.2	1.2	5.7	0	0.8	2.4	2
4209	no	42	Textiles	large	24	male	no	0	yes	3	1.3	23.412	86.15	Normal	Healthy Weight	48	17	12	5	15	0	1	1	3	5	3	1	1	12	3	6	3	0	0	4	0	4	0	0	0	0	2.9	1.6	0.6	2.9	0.8	0	2.3	2.83333
4210	no	42	Textiles	large	26	male	no	0	no	2	1	26.3605	79.55	Normal	Overweight	59	18	15	3	26	3	1	1	5	5	5	1	5	15	0	6	6	0	3	0	0	0	0	0	0	0	1.5	1.6	0	2.3	1.3	2.9	1.6	4
4211	no	42	Textiles	large	21	male	no	0	no	3	1.1	20.2076	72.15	Normal	Healthy Weight	45	17	12	5	19	1	0	1	5	5	5	1	1	9	3	0	3	0	3	0	0	0	2.3	0	0	0	3.9	3.3	1	1.5	0	1.1	4.3	2.66667
4212	no	42	Textiles	large	36	male	no	0	yes	4	1.6	22.5149	84.55	Normal	Healthy Weight	50	17	12	5	25	1	0	1	5	5	5	3	5	6	3	3	0	0	0	2	0	2	0	0	0	0	2.7	2.2	2.1	2	0	0.5	4.3	2
4213	no	42	Textiles	large	34	male	yes	2	yes	2	1.1	21.1389	76.6	Normal	Healthy Weight	38	14	9	5	18	0	0	1	3	5	5	3	1	6	0	3	3	0	0	0	0	0	0.8	2.62105	0.278947	0	3.7	1.6	1.2	0.9	0	0	2.8	1.16667
4214	no	42	Textiles	large	34	male	yes	3	no	2	1.4	26.9827	88.4	Normal	Overweight	42	17	12	5	19	0	3	1	3	5	3	3	1	6	0	0	6	0	0	0	0	0	0.5	0	0	0	1.1	1.6	2.5	0.6	1	0	4.1	3.16667
4215	no	42	Textiles	large	22	male	no	0	yes	2	1.2	23.8606	79.6	Normal	Healthy Weight	38	17	12	5	21	1	0	1	3	5	5	5	1	0	0	0	0	0	0	0	0	0	0.7	0	0	0	1.8	1.6	5	2.7	0	0.9	6.6	3.5
4216	no	42	Textiles	large	24	male	no	0	no	3	1.4	22.4143	74.85	Normal	Healthy Weight	53	17	12	5	21	1	0	1	5	5	5	1	3	15	3	3	6	3	0	0	0	0	0.7	0	0	0	1.8	1.6	0.6	0.6	0	1.3	2.2	2.16667
4217	no	42	Textiles	large	43	male	yes	2	yes	1	1.2	25.6558	85	Normal	Overweight	38	17	12	5	21	3	0	1	5	5	5	1	1	0	0	0	0	0	0	0	0	0	3.8	0	0	1.2	5	3.3	0	2.6	0	2.6	3.3	2
4218	no	42	Textiles	large	44	male	yes	2	yes	2	1.6	26.3671	91	Normal	Overweight	45	17	12	5	17	1	0	1	3	5	5	1	1	9	3	6	0	0	0	2	0	2	1.7	0	0	0	1.7	3.3	1.1	0.6	0	0.8	4.4	3.66667
4219	no	42	Textiles	large	50	male	yes	2	yes	1	1.7	23.7966	90.45	Normal	Healthy Weight	69	20	15	5	28	3	3	3	5	5	5	3	1	21	6	6	6	0	3	0	0	0	0	0	0	0	1.5	4.3	0.6	5.8	2.5	4.7	4.9	4
4220	no	42	Textiles	large	28	male	no	0	no	3	1.3	24.5065	80.05	Normal	Healthy Weight	39	17	12	5	19	1	0	1	5	5	5	1	1	3	0	0	0	0	3	0	0	0	0	0	0	1.2	2.3	3.3	2.1	2.3	0	0.8	5.4	4
4221	no	42	Textiles	large	38	male	yes	2	yes	3	3.6	23.2216	85.3	Normal	Healthy Weight	36	14	9	5	22	1	0	0	5	5	5	5	1	0	0	0	0	0	0	0	0	0	0	0	0	1.2	2.6	3.3	4	0	0	0.8	7.3	3.5
4222	no	42	Textiles	large	27	male	no	0	no	3	1.3	22.4393	78.15	Normal	Healthy Weight	61	17	12	5	19	1	0	1	5	5	5	1	1	21	6	6	6	0	3	4	4	0	0	0	0	0	1.1	7.3	1.1	4	0	1.2	8.4	2.83333
4223	no	42	Textiles	large	31	female	yes	1	no	3	1	24.4752	83.85	High	Healthy Weight	53	20	15	5	18	1	3	1	3	5	1	3	1	15	3	3	6	3	0	0	0	0	0	0	0	0	1.9	1.6	2.1	1.6	1.9	1.2	3.7	4
4224	no	42	Textiles	large	42	male	no	0	yes	2	1	36.1938	118.8	Very High	Obesity II	38	17	12	5	17	1	0	1	3	5	5	1	1	0	0	0	0	0	0	4	0	4	6.5	0	0	0	6.5	1.6	0.7	3.3	0	0.5	2.4	3
4225	no	42	Textiles	large	58	male	yes	2	yes	3	1	29.8998	99.9	High	Overweight	53	18	15	3	20	1	1	1	3	5	3	1	5	15	3	6	6	0	0	0	0	0	0.6	0	0	0	2.5	0	0	2.8	1	1.6	0	2.5
4226	no	42	Textiles	large	24	male	yes	2	yes	3	1	30.8365	94.85	High	Obesity I	58	20	15	5	26	3	1	1	5	5	5	1	5	6	3	3	0	0	0	6	4	2	2.3	0	0	0	3.1	3.3	1.5	4.1	1.5	4.1	4.7	1
4227	no	42	Textiles	large	47	female	yes	2	yes	3	1	32.8614	90.8	Very High	Obesity I	45	17	12	5	25	3	0	1	5	5	3	3	5	3	0	3	0	0	0	0	0	0	3.7	0	0	0	4.5	1.6	1.3	3.3	0	3.8	2.9	2.83333
4228	no	42	Textiles	large	40	female	yes	3	yes	4	1					46	15	12	3	19	1	0	1	3	5	3	1	5	6	3	3	0	0	0	6	6	0	2.7	0	0	0	2.7	1.6	0	2	0	1.4	1.6	3.83333
4229	no	42	Textiles	large	57	female	no	0	yes	2	1	29.1654	87.9	High	Overweight	39	17	12	5	19	1	0	1	3	5	5	3	1	3	0	0	0	3	0	0	0	0	0	0	0	0	1.1	1.2	2.1	1.6	0	1.3	3.4	4
4230	no	42	Textiles	large	32	male	no	0	yes	2	1	24.2906	85.75	Normal	Healthy Weight	60	20	15	5	26	1	1	1	5	5	5	3	5	12	3	3	6	0	0	2	0	2	1.6	0	0	0	3.4	4.1	1.8	4	1	1	5.8	1.66667
4231	no	42	Textiles	large	58	male	yes	3	yes	2	1	25.2709	92.55	Normal	Overweight	59	20	15	5	22	1	1	1	5	5	5	1	3	15	3	6	6	0	0	2	0	2	0.5	0	0	0	2	3.3	1	1.2	0.6	1.8	4.3	1.5
4232	no	42	Textiles	large	25	male	no	0	yes	3	1.2	25.4713	85.85	Normal	Overweight	52	20	15	5	24	1	1	1	5	5	5	1	5	6	3	3	0	0	0	2	2	0	0	0	0	1.2	1.2	3.3	1.1	3.9	1	2.2	4.3	3.5
4233	no	42	Textiles	large	36	female	yes	1	yes	3	1	29.162	84.1	High	Overweight	28	12	9	3	16	0	0	1	3	5	1	5	1	0	0	0	0	0	0	0	0	0	0	0	0	0	1.5	0	2.8	1.9	0	0	2.8	1
4234	no	42	Textiles	large	23	male	no	0	no	3	1.3	21.7876	82.05	Normal	Healthy Weight	57	17	12	5	23	3	0	1	5	5	5	1	3	15	6	6	3	0	0	2	0	2	3.1	0	0	0	3.1	5.1	1.3	3.1	0	4.6	6.4	3.83333
4235	no	42	Textiles	large	20	male	no	0	no		1.1	20.9343	72.55	Normal	Healthy Weight	58	17	12	5	23	1	0	1	5	5	5	1	5	18	6	6	6	0	0	0	0	0	1.6	0	0	0	2.3	3.3	0.5	1.3	0	0.8	3.8	1
4236	no	42	Textiles	large	41	male	no	0	yes	2	1.4	25.4437	80.85	Normal	Overweight	54	20	15	5	28	3	1	1	3	5	5	5	5	6	0	0	3	0	3	0	0	0	0.8	0	0	0	2.4	1.6	5	2.2	1.5	2.8	6.6	2.83333
4237	no	42	Textiles	large	29	male	yes	2	no	3	3.6	29.8309	100.5	High	Overweight	46	15	12	3	19	3	0	3	3	5	3	1	1	12	3	3	6	0	0	0	0	0	0	0	0	0	1.1	0	1	5.3	0	2.3	1	2.83333
4238	no	42	Textiles	large	22	male	no	0	no	3	1.2	25.6097	80.5	Normal	Overweight	48	14	9	5	20	0	0	1	5	5	5	1	3	12	3	3	6	0	0	2	0	2	1.6	0	0	0	2.1	3.3	2.2	0.9	0	0	5.4	2
4239	no	42	Textiles	large	20	male	no	0	yes	3	1.1	25.4754	78.75	Normal	Overweight	47	17	12	5	25	1	0	1	5	5	5	3	5	3	0	3	0	0	0	2	0	2	0.7	0	0	0	3.6	6.6	1.8	3.5	0	2.2	8.4	2.5
4240	no	42	Textiles	large	30	male	yes	2	yes	3	1.3	28.1112	92.3	Normal	Overweight	46	17	12	5	17	0	3	1	3	5	3	1	1	12	3	3	3	3	0	0	0	0	0	0	0	0	2.9	1.6	0.7	0.9	1.5	0	2.4	3
4241	no	42	Textiles	large	38	female	yes	3	yes	5	1	26.8738	87.75	High	Overweight	46	20	15	5	20	1	1	1	3	5	3	1	5	6	3	3	0	0	0	0	0	0	1.7	0	0	0.6	2.3	2	0.7	1	1	2.1	2.8	2.5
4242	no	42	Textiles	large	23	male	yes	1	yes	3	1.3	27.5802	88.8	Normal	Overweight	45	18	15	3	24	1	1	1	3	5	5	3	5	3	0	0	3	0	0	0	0	0	0	0	0	0	0	1.6	1.2	1	1	1.9	2.9	2
4243	no	42	Textiles	large	52	male	yes	2	yes	3	1.4	25.4055	89.15	Normal	Overweight	57	20	15	5	24	1	5	1	3	5	5	3	1	9	3	0	3	3	0	4	4	0	0.7	0	0	0	2	0	3.7	1.2	5.2	1.2	3.7	3
4244	no	42	Textiles	large	23	male	yes	1	yes	3	1.3	28.2822	95.45	High	Overweight	44	15	12	3	17	0	1	1	3	5	3	3	1	12	3	0	6	3	0	0	0	0	0	0	0	0	1.5	0	2.7	1.2	1	0	2.7	2
4245	no	42	Textiles	large	47	male	yes	2	yes	2	1.3	26.6696	96.9	High	Overweight	54	17	12	5	23	3	0	1	5	5	5	1	3	12	3	3	6	0	0	2	0	2	0	0	0	0	1.6	3.3	1	2.6	0	2.1	4.3	2.16667
4246	no	42	Textiles	large	31	male	no	0	no	3	1.3	20.4082	72.25	Normal	Healthy Weight	56	17	12	5	17	5	0	1	3	5	1	1	1	18	3	6	6	3	0	4	0	4	0	0	0	0	1.5	1.2	1.1	2.9	0	3.6	2.3	3
4301	no	43	Minerals	large	30	male	yes	1	no	3	1.8	30.5306	105.55	Very High	Obesity I	48	15	12	3	21	1	0	1	5	5	5	1	3	12	3	6	3	0	0	0	0	0	0	0	0	0	1.5	7	0	3.9	0	1.9	7	3.66667
4302	no	43	Minerals	large	33	male	yes	3	yes	2	1.3	30.1205	91.95	Normal	Obesity I	39	14	9	5	18	0	0	3	3	5	5	1	1	3	3	0	0	0	0	4	2	2	0	0.121053	0.378947	0.6	1.1	2.4	0	4.5	0	0	2.4	1
4303	no	43	Minerals	large	40	female	yes	1	no	2	1.3	34.5599	103.1	Very High	Obesity I	47	17	12	5	17	1	0	1	5	5	3	1	1	9	3	6	0	0	0	4	0	4	0	0	0	1.9	2.7	9	0	1.2	0	1	9	1
4304	no	43	Minerals	large	30	male	yes	3	yes	3	1.7	21.8715	77.75	Normal	Healthy Weight	53	15	12	3	19	1	0	1	5	5	5	1	1	15	3	6	6	0	0	4	0	4	0	0	0	0	1.3	1.8	0	2.3	0	0.8	1.8	2.16667
4305	no	43	Minerals	large	34	male	yes	2	yes	3	1.8	22.913	80.9	Normal	Healthy Weight	41	14	9	5	18	0	0	1	5	5	5	1	1	9	3	6	0	0	0	0	0	0	0.7	0.284211	0.515789	1.2	2.7	2.1	0	1.2	0	0	2.1	3.33333
4306	no	43	Minerals	large	48	male	yes	2	yes	3	1.9	28.3117	93.9	Normal	Overweight	46	15	12	3	25	3	0	1	5	5	5	1	5	6	3	3	0	0	0	0	0	0	0	0	0	1.9	1.9	2.5	0	4.4	0	3.3	2.5	2.66667
4307	no	43	Minerals	large	48	male	no	0	yes	3	1.9	25.1148	84.25	Normal	Overweight	36	11	6	5	19	0	0	0	3	5	5	3	3	6	0	0	6	0	0	0	0	0	3	0	0	0	3	5.3	1.9	0	0	0	7.2	2.66667
4308	no	43	Minerals	large	35	male	yes	2	yes	2	1.9	23.2485	86.65	Normal	Healthy Weight	59	17	12	5	23	1	0	1	3	5	5	3	5	15	3	6	6	0	0	4	0	4	0	11.4737	1.52632	0	13	0.8	1.6	0.8	0	1	2.4	1
4309	no	43	Minerals	large	24	male	yes	1	no	3	1.2	26.6846	88.45	Normal	Overweight	54	17	12	5	23	1	0	1	5	5	5	1	5	12	6	6	0	0	0	2	0	2	0	0.336842	0.763158	1.2	2.3	3.3	0	3.9	0	0.7	3.3	2.33333
4310	no	43	Minerals	large	36	male	no	0	yes	3	2	30.4805	92.4	Normal	Obesity I	47	14	9	5	18	0	0	1	5	5	5	1	1	15	3	6	6	0	0	0	0	0	0	1.68947	0.510526	0	2.2	1.2	0.5	2.7	0	0	1.8	2.33333
4311	no	43	Minerals	large	36	male	no	0	no	2	1.8	31.8523	102.7	Very High	Obesity I	46	17	12	5	17	0	1	1	1	5	3	1	5	12	3	6	0	3	0	0	0	0	0	0.573684	1.52632	0.6	2.7	0	0	0.6	1.3	0	0	2.33333
4312	no	43	Minerals	large	34	male	yes	1	yes	3	1.6	26.6784	90.95	Normal	Overweight	48	17	12	5	23	0	3	1	3	5	5	1	5	6	3	3	0	0	0	2	0	2	2.3	0	0	1	3.3	1.5	0	1.5	1.7	0	1.5	3.33333
4313	no	43	Minerals	large	38	male	yes	1	yes	1	1.7	27.0842	92.25	Normal	Overweight	49	14	9	5	24	0	0	1	5	5	5	3	5	9	3	6	0	0	0	2	0	2	0.8	0	0	0	4.9	3.6	0	2.3	0	0	3.6	1
4314	no	43	Minerals	large	34	male	yes	3	no	3	1.8	29.7656	92.35	Normal	Overweight	42	14	9	5	18	0	0	1	5	5	5	1	1	6	3	3	0	0	0	4	2	2	0	0	0	1.2	2.3	1.8	0	1.8	0	0	1.8	1.33333
4315	no	43	Minerals	large	34	male	yes	1	yes	2	1.5	23.8756	86.25	Normal	Healthy Weight	48	14	9	5	18	0	0	1	5	5	5	1	1	12	6	6	0	0	0	4	0	4	0	1.14737	3.05263	0	4.2	2.8	0	2.6	0	0	2.8	2
4316	no	43	Minerals	large	27	male	no	0	no	3	1	27.4272	84.5	Normal	Overweight	41	12	9	3	18	0	0	1	5	5	5	1	1	9	0	3	6	0	0	2	0	2	0.9	0	0.11579	0	0.9	0	0	2.2	0	0	0	2.16667
4317	no	43	Minerals	large	31	male	no	0	no	3	1.4	27.5327	96.6	High	Overweight	46	17	12	5	23	1	0	1	5	5	5	1	5	6	0	3	3	0	0	0	0	0	2.9	0	0	0	2.9	3.3	0.8	0.9	0	0.9	4.1	3
4318	no	43	Minerals	large	28	male	yes	1	yes	3	1.3	28.6161	89.65	Normal	Overweight	33	12	9	3	12	0	0	1	1	5	3	1	1	9	3	0	6	0	0	0	0	0	1.8	0	0	0	1.8	0	1	1.5	0	0	1	3.83333
4319	no	43	Minerals	large	24	male	no	0	no	3	1.2	23.4602	82.25	Normal	Healthy Weight	35	12	9	3	18	1	0	0	5	5	5	1	1	3	0	0	3	0	0	2	0	2	0	0	0	0	1.2	4.7	0	0	0	1.2	4.7	4
4320	no	43	Minerals	large	31	male	no	0	yes	3	2.8	26.5469	93.15	Normal	Overweight	41	14	9	5	18	0	0	3	3	5	5	1	1	9	3	6	0	0	0	0	0	0	0	0.0210526	0.478947	0	0.5	2.6	0	5.1	0	0	2.6	3.5
4321	no	43	Minerals	large	24	male	yes	1	yes	3	1.2	25.5605	90.3	Normal	Overweight	34	12	9	3	16	0	0	1	3	5	5	1	1	6	0	0	6	0	0	0	0	0	1.7	0	0	0	1.7	1.6	0	2.4	0	0	1.6	2.66667
4322	no	43	Minerals	large	26	male	no	0	no	3	1.5	29.2641	89.75	Normal	Overweight	42	12	9	3	12	0	0	1	1	5	3	1	1	12	3	3	6	0	0	6	4	2	1.9	0	0	0	1.9	1.2	0	0.6	0	0	1.2	1.66667
4323	no	43	Minerals	large	36	male	yes	2	yes	3	3.6	30.3403	98	High	Obesity I	40	14	9	5	18	0	0	1	3	3	5	1	5	6	3	3	0	0	0	2	0	2	0	0	0	0.7	3.4	0.6	1	3.9	0	0	1.6	2.33333
4324	no	43	Minerals	large	29	male	yes	1	yes	2	1.2	23.5986	86	Normal	Healthy Weight	48	12	9	3	22	0	0	1	5	5	5	1	5	12	3	3	6	0	0	2	0	2	0	0	0	0	0	1.6	1.1	2	0	0	2.7	2.5
4325	no	43	Minerals	large	34	male	no	0	no	3	1.6	25.1851	90.5	Normal	Overweight	29	9	6	3	15	0	0	0	3	5	5	1	1	3	0	3	0	0	0	2	0	2	0	0	0	1.2	1.2	3.6	0	0	0	0	3.6	2
4326	no	43	Minerals	large	30	male	yes	1	no	2	1	22.7598	79.8	Normal	Healthy Weight	47	14	9	5	18	0	0	1	5	5	3	1	3	15	3	6	6	0	0	0	0	0	1.4	0.384211	1.01579	0	2.8	2.4	0	3.8	0	0	2.4	1
4327	no	43	Minerals	large	60	male	yes	6	yes	1	1.3	27.8893	94.3	High	Overweight	36	17	12	5	19	1	0	1	5	5	5	1	1	0	0	0	0	0	0	0	0	0	1.6	0	0.194737	1.9	3.5	2	0.6	0.6	0	1.7	2.6	2.66667
4328	no	43	Minerals	large	22	male	no	0	no	4	1.1	25.5605	83.7	Normal	Overweight	54	15	12	3	21	1	0	1	5	5	5	3	1	18	3	3	6	3	3	0	0	0	1.9	0	0	0	1.9	3.3	0	1.7	0	1.5	3.3	2.66667
4329	no	43	Minerals	large	24	male	no	0	yes	3	1.3	26.8211	90.55	Normal	Overweight	59	20	15	5	20	1	1	1	5	5	5	1	1	9	3	0	6	0	0	10	6	4	0	0	0	0	1	3.3	0.7	0.6	1.3	1	4	2.5
4330	no	43	Minerals	large	22	male	no	0	no	3	1.3	22.4044	76.5	Normal	Healthy Weight	49	17	12	5	23	1	0	1	5	5	5	1	5	9	3	3	0	0	3	0	0	0	1.4	0	0	0	4.9	4.7	1.8	3.4	0	1.4	6.5	2.33333
4331	no	43	Minerals	large	43	male	no	0	no	3	1.6	22.9533	90.1	Normal	Healthy Weight	40	17	12	5	23	1	0	1	5	5	5	5	1	0	0	0	0	0	0	0	0	0	0	0.647368	1.65263	1.2	3.5	7.3	4.7	1.2	0	2	12	4
4332	no	43	Minerals	large	41	male	yes	1	yes	1	1.7	23.7152	80.25	Normal	Healthy Weight	41	17	12	5	15	1	0	1	3	5	3	1	1	9	3	3	3	0	0	0	0	0	0	2.15789	1.1421	0	3.3	1.2	0.9	1.6	0	1.4	2.1	2.33333
4333	no	43	Minerals	large	32	male	yes	2	yes	3	1.2	27.1349	94	High	Overweight	54	17	12	5	21	1	0	1	5	5	5	3	1	12	3	3	3	0	3	4	0	4	0	0	0	0	1.3	3.5	1.8	2.5	0	1.3	5.4	1
4334	no	43	Minerals	large	26	male	no	0	yes	3	1.2	23.2708	80	Normal	Healthy Weight	39	17	12	5	19	1	0	1	5	5	5	1	1	3	0	3	0	0	0	0	0	0	0	0	0	1.2	2.3	3.3	0	1.5	0	0.9	3.3	4
4335	no	43	Minerals	large	26	male	yes	1	yes	2	1.3	28.658	98.25	High	Overweight	44	17	12	5	21	1	0	1	5	5	5	1	3	6	3	3	0	0	0	0	0	0	0	0.573684	1.52632	1.2	3.3	5.7	0	2.4	0	0.9	5.7	3.33333
4336	no	43	Minerals	large	26	male	no	0	yes	3	1.2	25.0886	90	Normal	Overweight	33	10	9	1	20	0	1	0	1	5	5	3	5	3	0	0	3	0	0	0	0	0	0	0	0	0	0.6	0	0	0	1.6	0	0	1.66667
4337	no	43	Minerals	large	29	male	no	0	no	3	1.6	25.2941	85.95	Normal	Overweight	66	20	15	5	24	1	3	1	5	5	3	1	5	18	6	6	3	3	0	4	4	0	0	0.0421053	0.557895	0	0.6	1.6	0	2.3	1.5	0.9	1.6	1
4338	no	43	Minerals	large	34	male	no	0	no	2	3.6	29.8707	99	High	Overweight	41	14	9	5	18	0	0	1	5	5	5	1	1	9	3	0	6	0	0	0	0	0	2.3	0	0	0	2.3	2.1	0.7	1.6	0	0	2.9	2.66667
4339	no	43	Minerals	large	22	male	yes	1	no	2	1	30.449	98.5	High	Obesity I	52	18	15	3	22	3	1	1	3	5	5	3	1	6	3	3	0	0	0	6	2	4	3.3	0	0	0	3.3	1.6	0	0.9	1.1	2.7	1.6	2.5
4340	no	43	Minerals	large	38	male	yes	1	yes	2	1	25.2454	83.25	Normal	Overweight	49	15	12	3	19	1	0	1	5	5	5	1	1	15	3	6	6	0	0	0	0	0	1.1	0	0	0	1.1	5.7	0	2.4	0	1.6	5.7	2.33333
4341	no	43	Minerals	large	31	male	yes	1	yes	2	1.2	30.3027	98	High	Obesity I	48	12	9	3	20	0	0	1	3	5	5	5	1	12	6	6	0	0	0	4	4	0	0	0	0	0	1.5	1.6	0	0.6	0	0	1.6	1
4342	no	43	Minerals	large	31	male	no	0	yes	3	1.7	19.3061	75	Normal	Healthy Weight	53	17	12	5	21	1	0	1	5	5	3	1	5	15	6	6	0	0	3	0	0	0	0	0	0	0.7	1.8	1.6	0	3.8	0	0.7	1.6	2.66667
4343	no	43	Minerals	large	25	male	no	0	no	3	1	21.1389	71	Normal	Healthy Weight	36	14	9	5	18	0	0	1	3	5	5	3	1	0	0	0	0	0	0	4	0	4	2.3	0	0	1.2	3.6	1	0	0.9	0	0	1	1
4344	no	43	Minerals	large	38	female	yes	1	yes	3	1	30.4857	91.6	Very High	Obesity I	44	13	12	1	19	1	0	3	5	5	3	1	1	12	3	3	6	0	0	0	0	0	1.8	0	0	0	1.8	0	0	3.3	0	0.6	0	3.16667
[truncated: 12 more columns]
